# Supplementary material for: Factors affecting detection and quantification of Schistosoma haematobium eggs in pooled urine samples
Source: PLoS Negl Trop Dis. 2026 Jun 1;20(6):e0014407. doi: 10.1371/journal.pntd.0014407 (PMC13245858; doi:10.1371/journal.pntd.0014407)
Supplement: S1 Data — (XLSX) [file pntd.0014407.s004.xlsx]

## Sheet: Individual prevalence data
subid	Age group	gender	Village	region	UEC (Field+Lab reading/2)	URS ((Field+Lab reading/2)
1	3	M	10	1	0	0			Region: 1= Afar; 2= Gambela; 3= Benishanguel Gumuz
2	3	M	10	1	0	0			UEC= Urine Egg count
3	3	M	10	1	0	0			URS= Urine Reagent Strips
4	2	M	10	1	0	0			M= Male
5	1	M	10	1	0	0			F= Female
6	3	M	10	1	0	0			Age group 1=5-8 years ; 2= 9-12 years; 3= 13-15 years
7	1	M	10	1	0	0
8	1	M	10	1	0	0
9	1	F	10	1	0	0
10	1	M	10	1	0	0
11	2	M	10	1	0	0
12	1	M	10	1	0	2
13	1	M	10	1	0	0
14	1	M	10	1	0	0
15	2	M	10	1	0	0
16	1	M	10	1	0	0
17	2	M	10	1	0	0
18	1	M	10	1	0	0
19	3	M	10	1	0	0
20	3	M	10	1	0	0
21	1	F	10	1	0	0
22	2	F	10	1	0	0
23	1	F	10	1	0	0
24	3	F	10	1	0	0
25	3	F	10	1	0	0
26	2	M	10	1	0	0
27	1	F	10	1	0	2
28	2	F	10	1	0	0
29	2	M	10	1	0	0
30	2	M	10	1	0	0
31	1	F	10	1	0	0
32	2	M	10	1	0	0
33	1	M	10	1	0	0
34	1	M	10	1	0	0
35	1	F	10	1	0	0
36	1	M	10	1	0	0
37	1	M	10	1	0	0
38	2	F	10	1	0	0
39	1	F	10	1	0	0
40	1	F	10	1	0	0
41	1	M	10	1	0	0
42	3	M	10	1	0	0
44	2	F	10	1	0	2
45	1	F	10	1	0	0
46	1	F	10	1	0	0
47	1	F	10	1	0	0
48	1	F	10	1	0	0
49	1	M	10	1	0	0
50	1	F	10	1	0	0
51	1	M	10	1	0	0
52	2	M	10	1	0	0
53	1	M	10	1	0	0
54	1	M	10	1	0	0
55	1	F	10	1	0	0
56	1	F	10	1	0	0
57	1	M	10	1	0	0
58	2	M	10	1	0	0
59	1	F	10	1	0	0
60	1	M	10	1	0	3.5
61	1	M	10	1	0	3
62	3	F	10	1	0	0
63	2	F	10	1	0	0
64	2	F	10	1	0	0
65	2	F	10	1	0	0
66	2	M	10	1	0	0
67	2	F	10	1	0	0
68	1	M	10	1	0	0
70	1	M	10	1	0	0
71	2	M	10	1	0	0
72	1	M	10	1	0	0
73	2	F	10	1	0	0
74	1	F	10	1	0	0
75	1	F	10	1	0	0
76	1	M	10	1	0	0
77	1	F	10	1	0	0
78	1	F	10	1	0	0
79	1	F	10	1	0	0
80	3	F	10	1	0	0
81	1	F	10	1	0	0
82	1	F	10	1	0	0
83	1	F	10	1	0	0
84	1	F	10	1	0	0
85	2	F	10	1	0	0
86	2	M	10	1	0	0
87	2	M	10	1	0.5	0
89	2	M	10	1	0	0
90	1	M	10	1	0	0
91	2	M	10	1	0	0
92	2	M	10	1	0	0
93	2	M	10	1	0	0
94	1	F	10	1	0	0
95	2	M	10	1	0	0
96	2	M	10	1	0	0
97	2	M	10	1	0	0
98	2	M	10	1	0	0
99	1	M	10	1	0	0
100	2	F	10	1	0	0
101	1	M	10	1	0	0
102	2	M	10	1	0	0
103	1	M	10	1	0	0
104	1	M	10	1	0	0
105	1	M	10	1	0	0
106	2	M	6	1	0	0
107	2	M	6	1	0	0
108	2	M	6	1	34	3
109	2	M	6	1	0	0
110	2	M	6	1	0	0
111	1	M	6	1	0	0
112	1	M	6	1	0	0
113	2	M	6	1	2	2
114	2	M	6	1	0	0
115	2	F	6	1	0	0
116	2	M	6	1	0	0
117	2	M	6	1	0	0
118	2	M	6	1	0	0
119	2	F	6	1	6.5	0
120	1	F	6	1	0	0
121	1	F	6	1	3	0
122	1	F	6	1	4	3
123	1	F	6	1	0.5	0
124	1	M	6	1	0	0
125	1	M	6	1	0	0
126	1	M	6	1	5	0
127	1	M	6	1	0	0
128	1	F	6	1	0	0
129	2	F	6	1	14	3
130	2	F	6	1	2.5	1
131	1	F	6	1	0.5	0
132	1	M	6	1	0	0
133	2	M	6	1	0	0
134	2	M	6	1	3.5	3
135	2	M	6	1	0	0
136	1	M	6	1	0	0
137	3	M	6	1	0	0
138	1	F	6	1	0	1
139	3	M	6	1	0	0
140	3	M	6	1	0	0
141	1	F	6	1	0	0
142	1	F	6	1	0	0
143	3	F	6	1	5.5	3
145	1	M	6	1	0	1
146	2	M	6	1	3	3
147	2	M	6	1	0	0
149	1	M	6	1	0	0
150	2	F	6	1	0	1
151	2	F	6	1	0	3.5
152	1	M	6	1	10.5	2
153	1	M	6	1	1	1
154	1	M	6	1	0	0
155	1	M	6	1	1.5	3
156	1	M	6	1	0	2
157	2	F	6	1	0	2
158	2	F	6	1	0	0
159	2	F	6	1	1	1
160	2	M	6	1	0	0
161	2	M	6	1	0	0
162	2	M	6	1	0	0
163	2	F	6	1	0	0
164	1	F	6	1	0	0
165	2	M	6	1	0.5	1.5
166	3	F	6	1	0	0
167	3	F	6	1	0	0
168	1	M	6	1	2	0
169	1	F	6	1	0	0
170	3	F	6	1	20	3
171	3	M	6	1	0	2
172	1	F	6	1	0	0
173	2	F	6	1	0	0
174	1	F	6	1	0	0
175	1	F	6	1	0	1
176	1	F	6	1	0	0
177	1	F	6	1	2	0
178	2	F	6	1	0	0
179	1	F	6	1	0	0
180	1	F	6	1	0	0
181	3	M	6	1	1	1
182	3	M	6	1	1.5	2
183	3	M	6	1	0	0
184	2	F	6	1	0	0
185	1	F	6	1	0	0
186	1	F	6	1	0	0
187	1	F	6	1	0	0
188	1	M	6	1	6.5	2
189	3	M	6	1	0	0
190	2	M	8	1	0	0
191	2	M	8	1	0	0
192	1	F	8	1	0	0
193	2	F	8	1	0	0
194	1	F	8	1	0	0
195	2	F	8	1	0	0
196	1	F	8	1	0	0
197	1	F	8	1	0	1
198	1	M	8	1	0	2
199	2	M	8	1	0	0
200	1	M	8	1	0	1
201	1	F	8	1	0	0
202	1	M	8	1	0	0
203	1	M	8	1	0	0
204	1	F	8	1	0	0
206	2	M	8	1	0	0
207	2	M	8	1	0	0
208	2	M	8	1	0	0
209	1	M	8	1	0	0
210	2	M	8	1	0	0
211	1	F	8	1	0	0
212	2	F	8	1	1	3
213	1	F	8	1	1	0
214	1	F	8	1	0	0
215	1	M	8	1	0	0
216	1	F	8	1	0	0
217	2	F	8	1	0	1
218	1	F	8	1	0	1
219	2	M	8	1	0	0
220	1	M	8	1	0	3
221	1	M	8	1	0	0
222	2	M	8	1	0	0
223	1	M	8	1	0	0
224	2	F	8	1	0	3
225	3	F	8	1	0	3
226	1	F	8	1	0	0
227	1	F	8	1	0	1
228	1	M	8	1	0	0
229	1	F	8	1	0	0
230	2	M	8	1	0	0
231	2	M	8	1	7	3
232	2	M	8	1	0	0
233	1	F	8	1	0	0
234	2	M	8	1	0	0
235	2	M	8	1	0	3
236	1	F	8	1	0	0
237	3	M	8	1	0	0
238	3	M	8	1	0	0
239	2	M	8	1	5.5	3
240	1	M	8	1	0	0
241	3	M	8	1	0	0
242	3	F	8	1	0	3
243	2	M	8	1	0	0
244	1	M	8	1	0	0
245	1	M	5	1	0	0
246	2	M	5	1	0	0
247	2	M	5	1	0	0
248	2	F	5	1	0	0
249	1	F	5	1	0	0
250	1	F	5	1	0	0
251	1	M	5	1	0	0
252	2	M	5	1	0	2
253	2	M	5	1	7.5	3
254	2	M	5	1	3	2
255	2	F	5	1	0	0
256	2	F	5	1	0	0
257	1	F	5	1	0	0
258	1	F	5	1	0	0
259	2	M	5	1	1.5	3
260	2	F	5	1	0	0
261	2	F	5	1	0	0
262	3	F	5	1	0	0
263	3	M	5	1	0	0
264	3	M	5	1	0	0
265	3	M	5	1	0	0
266	1	F	5	1	0	1
267	2	M	5	1	0	0
268	1	M	5	1	0	0
269	2	M	5	1	0	0
270	3	M	5	1	0	0
271	1	M	5	1	0	0
272	1	M	5	1	0	0
273	1	M	5	1	1	1
274	1	F	5	1	0	0
275	2	M	5	1	0	0
276	1	M	5	1	0	0
277	1	F	5	1	0	0
278	1	M	5	1	0	1
279	1	F	5	1	0	0
280	1	M	5	1	0	0
281	3	F	5	1	0	0
282	2	F	5	1	4	4
283	3	F	5	1	0	0
284	1	M	5	1	0	1
285	1	M	5	1	0	0
286	1	M	5	1	0	0
287	1	M	5	1	0	1
288	1	M	5	1	0	0
289	1	M	5	1	0	2
290	1	M	5	1	1.5	3
291	2	M	5	1	0	0
293	1	F	5	1	0	0
294	1	F	5	1	0	0
295	1	M	5	1	0	0
296	1	M	5	1	0	0
297	1	F	5	1	0	0
298	1	M	5	1	0	0
299	1	F	5	1	0	0
300	1	M	5	1	0	0
301	2	M	5	1	0	0
302	3	F	5	1	0.5	2
303	1	M	5	1	0	0
304	2	M	5	1	57.5	4
305	2	F	5	1	0	0
306	2	F	5	1	0	0
307	2	F	5	1	0	0
308	2	M	5	1	8.5	4
309	1	M	5	1	0	0
310	2	M	5	1	5	3
311	3	M	13	1	0	0
312	3	M	13	1	0	1
313	1	M	13	1	0	3
314	1	M	13	1	0	0
315	1	M	13	1	0	0
316	1	M	13	1	0	0
317	2	F	13	1	0	0
318	1	M	13	1	0	0
319	2	F	13	1	0	0
320	1	M	13	1	0	0
321	1	M	13	1	0	0
322	1	M	13	1	0	0
323	1	M	13	1	0	0
324	3	F	13	1	0	0
325	2	M	13	1	0	0
326	1	M	13	1	0	0
327	2	M	13	1	0	0
328	2	M	13	1	0	0
329	1	F	13	1	0	0
330	1	F	13	1	0	0
331	1	F	13	1	0	0
332	1	F	13	1	0	0
333	1	F	13	1	0	0
334	2	F	13	1	0	0
335	2	F	13	1	0	1
336	1	M	13	1	0	0
337	1	M	13	1	0	0
338	1	M	13	1	0	0
339	3	M	13	1	0	0
340	1	F	13	1	0	0
341	1	F	13	1	0	0
342	3	M	13	1	2.5	2
343	2	M	13	1	0	0
344	1	F	13	1	0	0
345	1	M	13	1	0	1
346	1	F	13	1	0	0
347	1	M	13	1	0.5	1.5
348	2	F	13	1	1	0
349	3	M	13	1	2	3
350	2	M	13	1	0	0
351	2	F	13	1	0	0
352	3	M	13	1	0	0
354	2	M	13	1	0	0
355	1	M	13	1	0	0
356	1	M	13	1	0	0
357	1	M	13	1	0	0
358	1	M	13	1	0	1
359	2	M	13	1	0	0
360	1	F	13	1	0	0
361	2	M	13	1	0	0
362	1	F	13	1	0	0
363	1	F	13	1	0	0
364	2	F	13	1	0	0
365	2	F	13	1	0	0
366	1	M	13	1	4.5	3
367	1	F	13	1	0	0
368	1	F	13	1	0	0
369	2	M	13	1	1	3
370	2	M	13	1	0	0
371	1	M	13	1	0	1
372	1	M	13	1	0	0
373	1	M	13	1	0	0
374	2	M	13	1	0	0
375	2	M	13	1	2.5	3
376	1	M	13	1	0	0
377	2	F	13	1	0	0
378	1	M	13	1	0	0
379	2	M	13	1	2	1
380	2	M	13	1	0	0
381	2	M	13	1	210	4
382	1	M	13	1	12	0
383	2	F	13	1	0	0
384	2	M	13	1	2.5	0
385	2	F	13	1	0	0
386	1	M	13	1	0	0
387	1	F	13	1	0	0
388	1	F	13	1	0	0
389	1	F	13	1	0	0
390	1	F	13	1	0	0
391	1	F	13	1	0	0
392	1	F	13	1	0	0
393	1	M	13	1	0	0
394	1	F	13	1	3	4
395	3	M	13	1	0	0
396	2	F	13	1	0	0
397	1	F	13	1	0	0
398	2	M	13	1	0.5	0
399	2	M	13	1	0	0
400	2	F	13	1	0	0
401	1	M	13	1	0	0
402	2	F	13	1	0	0
403	3	F	13	1	2	0
404	2	F	13	1	0	0
405	1	F	13	1	0	0
406	1	M	13	1	1	3
407	1	F	13	1	0	0
408	1	M	13	1	0	0
409	1	M	13	1	0	0
410	2	M	13	1	0	0
411	2	M	13	1	0	0
412	2	M	13	1	0	0
413	2	F	13	1	0	0
414	1	F	13	1	0	0
415	1	M	13	1	0	0
416	1	M	13	1	0	0
417	1	M	13	1	0	0
418	2	M	13	1	0	0
419	1	F	13	1	0	0
420	1	M	13	1	0	0
421	2	M	13	1	0	0
422	1	M	13	1	0	0
423	2	M	13	1	0.5	0
424	1	F	13	1	0	0
425	1	F	13	1	0	0
426	2	M	13	1	0	0
427	1	F	13	1	0	3
428	1	M	13	1	0	0
429	2	F	13	1	32.5	4
430	2	F	13	1	16.5	3
431	1	F	13	1	1.5	0
432	1	M	13	1	0	0
433	2	M	13	1	0	0
434	1	F	13	1	0	0
435	2	F	13	1	0	0
436	1	F	13	1	0	0
437	2	F	13	1	0	0
438	2	F	13	1	0	0
439	1	F	13	1	0	0
440	1	F	13	1	0	0
441	1	M	13	1	0	0
442	2	F	13	1	2	4
443	2	F	13	1	0	1
444	1	M	13	1	0	0
445	1	M	13	1	0	0
446	1	M	13	1	0	0
447	1	F	13	1	0	0
448	2	F	13	1	0	0
449	1	F	13	1	0	0
450	1	F	13	1	0	0
451	1	F	13	1	0	0
452	3	M	13	1	0	0
453	2	M	13	1	0	0
454	2	F	13	1	0	0
455	1	F	13	1	0	0
456	1	F	13	1	0	0
457	2	F	13	1	0	0
458	1	F	13	1	0	0
459	1	F	13	1	0	0
460	1	M	13	1	0	0
461	1	F	13	1	0	0
462	1	M	13	1	0	0
463	2	M	13	1	0	0
464	1	M	13	1	0	0
465	1	M	13	1	0	0
466	3	F	13	1	3	1
467	1	M	13	1	0	0
468	2	F	13	1	1	4
469	2	M	13	1	0	0
470	2	M	13	1	21	3
471	2	F	13	1	0	0
472	2	F	13	1	0	0
473	3	F	13	1	0	0
474	2	M	13	1	0	0
475	2	M	13	1	0	0
476	2	F	13	1	0	1
477	1	M	13	1	0	0
478	1	F	13	1	1	2
479	1	M	13	1	0	0
480	2	F	13	1	0	0
481	1	F	13	1	0	0
482	1	M	13	1	0	0
483	2	M	13	1	0	0
484	1	M	13	1	0	0
485	1	F	13	1	0	0
486	1	F	13	1	0	0
487	1	F	13	1	0	0
488	2	F	13	1	1	0
489	2	M	13	1	0	0
490	2	M	13	1	0	0
491	3	M	13	1	37.5	4
492	1	M	13	1	0	0
493	1	F	13	1	0	0
494	2	M	13	1	0	0
495	1	F	13	1	0	0
496	2	M	13	1	0	0
497	1	M	13	1	0	0
498	1	M	13	1	0	0
499	1	M	13	1	0.5	0
500	1	F	13	1	0	0
501	2	M	13	1	0	0
502	3	F	13	1	0	0
503	2	F	13	1	0	0
504	2	F	13	1	0	0
505	1	M	13	1	0	0
506	1	F	13	1	0	0
507	1	M	13	1	0	0
508	1	F	13	1	0	0
509	2	M	13	1	0	0
510	2	M	13	1	0	0
511	1	M	13	1	0	0
512	1	M	13	1	0	0
513	2	M	13	1	0	0
514	1	M	13	1	0	0
515	1	M	13	1	0	0
516	3	M	13	1	0	0
517	1	M	13	1	0	0
518	2	M	13	1	0	0
519	1	M	13	1	0	0
520	1	M	13	1	0	0
521	1	F	13	1	0	0
522	1	M	13	1	0	0
523	1	M	13	1	0	0
524	1	F	13	1	0	0
525	1	M	13	1	0	0
526	1	M	13	1	0	0
527	1	F	13	1	0	0
528	1	F	13	1	0	0
529	1	F	13	1	0	0
530	1	M	13	1	0	1
531	1	M	13	1	0	2
532	1	M	13	1	0	0
533	1	M	13	1	0	4
534	1	M	13	1	0	0
535	1	M	13	1	0	0
536	1	F	13	1	0	0
537	1	F	13	1	0	0
538	1	F	13	1	0	0
539	1	F	9	1	0	0
540	1	F	9	1	0	0
541	1	M	9	1	0	0
542	2	F	9	1	2.5	3
543	2	F	9	1	11	3
544	1	F	9	1	0	0
545	1	M	9	1	0	0
546	2	F	9	1	6.5	3
547	1	F	9	1	0	0
548	1	M	9	1	0	0
549	2	M	9	1	0.5	3
560	3	M	9	1	1	3
561	3	F	9	1	0	4
562	3	F	9	1	0	0
563	2	M	9	1	3.5	3.5
564	1	F	9	1	0	0
565	2	F	9	1	2	4
566	2	M	9	1	0	0
567	3	M	9	1	8	4
568	2	F	9	1	145	4
569	1	M	9	1	0	0
570	1	F	9	1	4.5	3
571	1	M	9	1	6.5	4
572	1	M	9	1	0	0
573	1	M	9	1	0	0
574	2	F	9	1	0	0
575	2	M	9	1	0	1
576	1	F	9	1	10	3
577	1	M	9	1	0	0
578	1	M	9	1	3.5	4
579	1	F	9	1	0	0
580	2	F	9	1	2.5	2
581	1	F	9	1	4	4
582	1	F	9	1	38	4
583	1	M	9	1	28	4
584	1	F	9	1	0	0
585	3	M	9	1	0	0
586	1	M	9	1	0	1
587	2	F	9	1	0	0
588	2	M	9	1	6.5	4
589	2	F	9	1	0	2
590	2	M	9	1	0	1
591	1	M	9	1	0	0
592	3	M	9	1	0	0
593	1	F	9	1	0	0
594	1	F	9	1	0	0
595	2	M	9	1	1	4
596	1	M	9	1	0	0
597	1	M	9	1	0	0
598	3	F	9	1	0	0
600	2	M	2	1	0	0
601	2	M	2	1	0	0
602	2	M	2	1	0	0
603	1	M	2	1	0	0
604	2	M	2	1	6.5	0
605	1	M	2	1	0	0
606	1	M	2	1	0	0
607	2	F	2	1	0	0
608	1	F	2	1	0	0
609	2	M	2	1	0	1
610	2	M	2	1	0	0
611	1	M	2	1	0	0
612	1	M	2	1	0	0
613	1	M	2	1	0	0
614	2	F	2	1	0	0
615	1	F	2	1	0	0
616	2	M	2	1	0	0
617	3	F	2	1	0	0
618	1	F	2	1	0	0
619	1	M	2	1	0	0
620	1	F	2	1	0	0
621	1	M	2	1	0	0
622	1	M	2	1	0	0
623	1	M	2	1	0	0
624	2	F	2	1	0	0
625	2	F	2	1	0	0
626	2	M	2	1	0	0
627	1	F	2	1	0	0
628	1	F	2	1	0	0
629	2	F	2	1	0	0
630	2	F	2	1	0	4
631	2	F	2	1	0	4
632	1	M	2	1	0	0
633	1	F	2	1	0	0
634	1	M	2	1	0	0
635	2	M	2	1	0	0
636	3	F	2	1	0	0
637	2	M	2	1	0	0
638	1	F	4	1	0	0
639	1	F	4	1	0	0
640	1	F	4	1	0	0
641	2	F	4	1	0	0
642	1	M	4	1	0	0
643	2	M	4	1	0	0
644	1	F	4	1	0	0
645	2	M	4	1	0	0
646	2	M	4	1	0	0
647	2	F	4	1	0	0
648	1	F	4	1	0	0
649	2	F	4	1	0	0
650	1	F	4	1	0	0
651	1	M	4	1	0	0
652	1	F	4	1	0	0
653	1	F	4	1	0	0
654	1	F	4	1	0	1
655	2	F	4	1	0	0
656	2	M	4	1	0	0
657	2	M	4	1	0	0
658	1	M	4	1	0	0
659	1	M	4	1	0	0
660	3	F	4	1	0	0
661	2	F	4	1	0	0
662	2	F	4	1	0	0
663	2	F	4	1	0	0
664	1	M	4	1	0	0
665	3	F	4	1	0	0
666	3	F	4	1	0	0
667	1	M	4	1	0	0
668	2	F	4	1	0	0
669	1	M	4	1	0	0
670	1	M	4	1	0	0
671	1	F	4	1	0	0
672	1	F	4	1	0	0
673	3	M	4	1	0	0
674	2	F	4	1	0	0
675	1	M	4	1	0	0
676	1	M	4	1	0	0
677	1	F	4	1	0	0
678	1	M	4	1	0	0
679	1	F	4	1	0	0
680	1	M	4	1	0	0
681	1	F	4	1	0	0
682	2	F	4	1	0	0
683	1	F	4	1	0	0
684	1	F	4	1	0	0
685	2	F	4	1	0	0
686	3	M	4	1	0	0
687	2	F	4	1	0	0
688	1	M	4	1	0	0
689	1	F	4	1	0	0
690	3	F	4	1	0	0
691	2	F	4	1	2.5	3
692	1	M	4	1	0	0
693	1	F	4	1	0	0
694	1	F	4	1	0	0
695	1	F	4	1	0	0
696	1	M	4	1	0	0
697	1	F	4	1	0	0
698	1	F	4	1	0	0
699	1	M	4	1	0	0
700	1	F	4	1	0	0
701	1	F	4	1	0	0
702	1	M	4	1	0	0
703	1	M	4	1	0	0
704	1	F	4	1	0	0
705	3	F	4	1	0	0
706	2	F	4	1	0	0
707	2	M	4	1	0	0
708	1	F	4	1	0	0
709	1	F	4	1	0	0
710	2	M	4	1	0	0
711	2	M	4	1	0	0
712	2	F	4	1	0	0
713	1	F	4	1	0	0
714	1	F	4	1	0	0
715	1	F	4	1	0	0
716	1	M	4	1	0	0
717	1	F	4	1	0	0
718	2	F	4	1	0	0
719	1	M	4	1	0	0
720	1	F	4	1	0	0
721	1	M	4	1	0	0
722	2	M	4	1	0	0
723	2	F	4	1	0	0
724	2	F	4	1	0	0
725	2	M	4	1	0	0
726	1	M	4	1	0	3
727	1	F	4	1	0	0
728	3	M	4	1	0	0
729	2	F	4	1	0	0
730	2	F	4	1	0	0
731	2	F	4	1	0	0
732	1	F	4	1	0	0
733	1	M	4	1	0	0
734	2	F	4	1	0	0
735	2	M	4	1	0	0
736	2	M	4	1	0	0
737	1	F	4	1	0	0
738	1	M	4	1	0	0
739	1	F	4	1	0	0
740	3	M	4	1	0	0
741	1	F	4	1	0	0
742	2	M	4	1	0	0
743	1	F	4	1	0	0
744	1	F	4	1	0	0
745	2	M	4	1	0	0
746	2	F	4	1	0	0
747	2	F	4	1	0	0
748	1	F	4	1	0	0
749	2	M	4	1	0	0
750	2	M	4	1	0	0
751	1	F	4	1	0	0
752	1	M	4	1	0	0
753	1	M	4	1	0	0
754	2	F	4	1	0	0
755	1	M	4	1	0	0
756	1	F	4	1	0	0
757	1	F	4	1	0	0
758	1	M	4	1	0	0
759	2	F	4	1	0	0
760	2	M	4	1	0	0
761	1	M	4	1	0	0
762	1	F	4	1	0	0
763	2	M	4	1	0	0
764	2	M	4	1	0	0
765	2	M	4	1	0	0
766	1	F	4	1	0	0
767	1	M	4	1	0	0
768	1	M	4	1	0	0
769	1	M	4	1	0	0
770	2	M	4	1	0	0
771	2	F	4	1	0	0
772	1	M	4	1	0	0
773	1	M	4	1	0	0
774	1	M	4	1	0	0
775	1	F	4	1	0	0
776	1	M	4	1	0	0
777	1	F	4	1	0	0
778	1	M	4	1	0	0
779	1	F	4	1	0	0
780	1	M	4	1	0	0
781	2	M	4	1	0	0
782	2	F	4	1	0	0
783	3	F	4	1	0	0
784	1	F	4	1	0	0
785	2	F	4	1	0	0
786	1	F	4	1	0	0
787	3	F	4	1	0	0
788	1	M	4	1	0	0
789	3	M	4	1	0	0
790	1	M	4	1	0	0
791	1	F	4	1	0	0
792	2	F	4	1	0	0
793	3	F	4	1	0	0
794	1	M	4	1	0	0
795	1	M	4	1	0	0
796	2	M	4	1	0	0
797	1	M	4	1	0	0
798	1	F	4	1	0	0
799	2	M	4	1	0	0
800	2	M	4	1	0	0
801	3	M	4	1	0	0
802	2	M	4	1	0	0
803	2	M	4	1	0	0
804	2	M	4	1	0	0
805	3	M	4	1	0	0
806	2	M	4	1	0	0
807	2	F	4	1	0	0
808	2	F	4	1	0	0
809	1	M	4	1	0	0
810	1	M	4	1	0	0
811	1	M	4	1	0	0
812	3	F	4	1	0	0
813	2	M	4	1	0	0
814	3	F	4	1	0	0
815	3	M	4	1	0	0
816	3	M	4	1	0	0
817	2	F	4	1	0	0
818	3	M	4	1	0	0
819	2	F	4	1	0	0
820	2	F	6	1	0	2
821	1	F	6	1	0	0
822	3	M	6	1	0	0
823	1	F	6	1	0	0
824	2	F	6	1	0	0
825	2	M	6	1	0	0
826	2	F	6	1	0	0
827	2	M	6	1	0	0
828	2	M	6	1	0	0
829	1	M	6	1	0	0
830	3	F	6	1	0	0
831	2	F	6	1	0	2
832	1	M	6	1	65	4
833	2	F	6	1	0	0
834	2	F	6	1	0	0
835	2	M	6	1	0	0
836	1	M	6	1	0	0
837	2	M	6	1	11.5	2
838	1	M	6	1	0	0
839	1	M	6	1	0	0
840	2	F	6	1	0	0
841	2	F	6	1	0	0
842	1	M	6	1	0	0
843	1	F	6	1	0	0
844	1	M	6	1	0	0
845	2	F	6	1	0	0
846	1	F	6	1	11	0
847	3	M	6	1	0	0
848	3	M	6	1	0	4
849	3	F	6	1	0	3
850	1	F	6	1	0	0
851	1	F	6	1	0	0
853	3	M	6	1	0	0
854	3	M	6	1	0	3
855	3	M	6	1	0	0
856	3	M	6	1	0	0
857	1	M	6	1	0	0
858	1	M	6	1	12	3
859	3	F	6	1	0	0
860	2	F	6	1	0	0
861	1	M	6	1	0	0
862	1	M	6	1	0	0
863	1	M	6	1	0	0
864	1	F	6	1	0	0
865	3	M	6	1	2	0
866	2	F	6	1	0	0
867	2	F	6	1	0	0
868	3	F	6	1	0	0
869	1	M	6	1	0	0
870	1	M	6	1	0	0
871	1	F	6	1	0	0
872	1	M	6	1	0	0
873	3	F	6	1	0	2
874	1	F	6	1	0	0
875	1	F	6	1	0	0
876	1	M	6	1	0	0
877	1	M	6	1	0	0
878	1	F	6	1	0	0
879	1	F	6	1	0	0
880	2	F	6	1	0	0
881	2	M	6	1	0	0
882	1	M	6	1	0	0
883	1	M	6	1	0	0
884	3	M	6	1	21	2
885	2	F	6	1	0	0
886	1	M	6	1	0	0
887	3	M	6	1	0	0
888	1	F	6	1	0	0
889	1	F	6	1	0	0
890	1	F	6	1	0	0
891	3	M	6	1	0	0
892	3	M	6	1	0	0
893	3	M	6	1	0	0
894	1	M	6	1	0	0
895	2	F	6	1	0	0
896	3	M	6	1	0	0
897	1	F	6	1	0	0
898	1	M	6	1	2	0
899	1	M	6	1	3	0
900	2	M	6	1	7	4
901	2	M	6	1	0	0
902	1	M	6	1	0	1
903	1	F	6	1	0	0
904	2	F	6	1	0	0
905	3	M	6	1	8.5	3
906	3	M	6	1	0	0
907	1	M	6	1	0	0
908	1	M	6	1	0	0
909	1	M	6	1	0	0
910	1	M	6	1	0	0
911	3	M	6	1	0	0
912	3	M	6	1	0	0
913	3	M	6	1	0	0
914	3	M	6	1	0	0
915	3	M	6	1	30.5	3
916	3	M	6	1	0	0
917	1	M	6	1	0	4
918	2	M	6	1	0	0
919	3	M	6	1	0	4
920	3	F	6	1	0	0
921	2	F	6	1	0	0
922	3	F	6	1	21	2
923	3	F	6	1	0	0
924	1	M	6	1	0	0
925	3	M	6	1	0	0
926	3	M	6	1	0	0
927	3	M	6	1	2	0
928	2	M	6	1	0	0
929	3	M	6	1	0	0
930	3	M	6	1	0	0
931	3	M	6	1	0	0
932	3	M	6	1	0	0
933	3	M	6	1	0	0
934	3	M	6	1	0	0
935	1	F	6	1	0	0
936	3	M	6	1	0	0
937	1	M	6	1	0	0
938	2	M	6	1	0	0
939	3	M	6	1	1.5	2
940	3	M	6	1	0	0
941	3	F	6	1	0	0
942	3	F	6	1	0	4
943	2	M	6	1	0	0
944	3	F	6	1	4	0
945	3	F	6	1	0	0
947	3	F	6	1	0	0
948	2	M	6	1	0	0
949	3	M	6	1	0	0
950	3	F	6	1	0	0
951	3	F	6	1	0	0
952	2	M	6	1	0	0
953	3	F	6	1	0	0
954	3	F	6	1	0	0
955	2	F	6	1	0	0
956	1	M	5	1	0	0
957	2	M	5	1	0	0
958	2	M	5	1	0	1
959	3	M	5	1	0	0
960	2	M	5	1	0	0
961	2	M	5	1	0	0
962	2	M	5	1	0	0
963	3	M	5	1	0	0
964	2	M	5	1	3.5	0
965	1	M	5	1	0	0
966	1	M	5	1	0	0
967	1	M	5	1	0	0
968	1	M	5	1	0	0
969	1	M	5	1	0	0
970	2	M	5	1	0	0
971	2	F	5	1	7	1.5
972	3	F	5	1	0	0
973	2	F	5	1	0	0
974	2	F	5	1	0	0
975	3	F	5	1	0	3
976	2	F	5	1	0	0
977	2	F	5	1	0	0
978	2	F	5	1	0	0
979	2	F	5	1	0	0
980	1	F	5	1	0	0
981	1	F	5	1	0	0
982	1	F	5	1	0	0
983	2	F	5	1	0	0
984	1	M	5	1	0	0
985	2	M	5	1	0	3
986	1	M	5	1	0	0
987	1	M	5	1	0	0
988	1	M	5	1	0	0
989	1	M	5	1	0	0
990	3	M	5	1	125	4
991	1	M	5	1	0	0
992	1	M	5	1	0	3
993	1	M	5	1	0	0
994	1	F	5	1	0	0
995	1	F	5	1	0	0
996	1	M	5	1	0	0
997	1	M	5	1	0	0
998	1	F	5	1	0	0
999	1	F	5	1	0	0
1000	2	F	5	1	0	0
1001	3	M	5	1	0	3
1002	1	M	5	1	0	0
1003	1	M	5	1	0	0
1004	2	M	5	1	0	0
1005	2	M	5	1	0	0
1006	2	F	5	1	13	3
1007	1	F	5	1	0	0
1008	1	F	5	1	0	3
1009	1	F	5	1	0	0
1010	1	F	5	1	0	0
1011	1	M	5	1	0	0
1012	2	M	5	1	0	0
1013	1	M	5	1	0	0
1014	1	M	5	1	0	0
1015	2	M	5	1	0	0
1016	3	M	5	1	0	0
1017	3	F	5	1	3.5	0
1018	3	M	5	1	4	3
1019	3	F	5	1	4	4
1020	2	F	5	1	0	4
1021	2	M	5	1	0	0
1022	1	F	5	1	0	0
1023	1	M	5	1	0	3
1024	1	F	5	1	0	0
1025	3	F	5	1	0	0
1026	3	F	5	1	0	0
1027	3	F	5	1	0	4
1028	1	M	5	1	0	1
1029	1	M	5	1	0	0
1030	1	M	5	1	0	0
1031	2	M	5	1	0	0
1032	1	M	10	1	0	4
1033	1	F	10	1	0	0
1034	3	M	10	1	0	4
1035	1	F	10	1	0	0
1036	2	M	10	1	0	1
1037	1	F	10	1	0	0
1038	1	F	10	1	0	3
1039	3	M	10	1	5	4
1040	3	M	10	1	52.5	4
1041	2	M	10	1	0	3
1042	1	M	10	1	1	4
1043	1	M	10	1	0	3
1044	2	M	10	1	0	4
1045	1	M	10	1	25	4
1046	2	M	10	1	0	4
1047	3	M	10	1	42.5	4
1048	2	M	10	1	0	0
1049	3	M	10	1	0	0
1050	3	M	10	1	6	4
1051	2	F	10	1	1	3
1052	3	F	10	1	0	4
1053	3	F	10	1	3.5	4
1054	2	F	10	1	0	4
1055	1	M	10	1	3	3
1056	1	F	10	1	2	4
1057	1	M	10	1	0	3
1058	1	M	10	1	0	4
1059	1	F	10	1	0	1
1060	1	M	10	1	0	3
1061	1	F	10	1	0	4
1062	1	F	10	1	142.5	4
1063	2	F	10	1	193.5	4
1064	1	M	10	1	0	4
1065	1	M	10	1	2	4
1066	2	F	10	1	0	4
1067	2	F	10	1	92.5	4
1068	2	M	10	1	0	4
1069	1	M	10	1	1	4
1070	1	M	10	1	0	4
1071	1	M	10	1	0	4
1072	2	F	10	1	10	4
1073	1	M	10	1	0	1
1074	1	F	10	1	0	4
1075	1	F	10	1	0	4
1076	2	F	10	1	0	4
1077	1	M	10	1	0	4
1078	1	F	10	1	140	4
1079	1	M	10	1	0	4
1080	2	M	10	1	0	4
1081	1	F	10	1	17.5	4
1082	2	F	10	1	0	0
1083	2	M	10	1	0	0
1084	2	F	10	1	2	0
1085	3	M	10	1	0	0
1086	3	M	10	1	0	3
1087	2	M	10	1	0	0
1088	1	M	10	1	0	0
1089	1	M	10	1	0	4
1090	3	M	10	1	0	1
1091	3	M	10	1	0	0
1092	3	M	10	1	0	0
1093	1	M	10	1	0	0
1094	3	M	10	1	0	1
1095	3	M	10	1	0	0
1096	3	F	10	1	0	0
1097	3	M	10	1	0	0
1098	2	M	10	1	0	0
1099	3	M	10	1	0	0
1100	3	M	10	1	0	2
1101	2	M	10	1	0	0
1102	3	M	10	1	0	3
1103	1	M	10	1	1.5	0
1104	3	F	10	1	0.5	0
1105	3	M	10	1	2	4
1106	1	F	10	1	2	2
1107	1	F	10	1	0	0
1108	1	M	10	1	0	4
1109	3	M	10	1	0	1
1110	3	M	10	1	0	0
1111	3	M	10	1	0	1
1112	3	M	10	1	0	0
1113	3	M	10	1	0	0
1114	2	M	10	1	0	0
1115	3	M	10	1	0	0
1116	3	M	10	1	0	0
1117	3	M	10	1	0	4
1118	3	M	10	1	0	0
1119	2	F	10	1	0	0
1120	3	M	10	1	0	0
1121	1	M	10	1	0	4
1122	2	M	10	1	0	0
1123	1	M	10	1	0	0
1124	1	M	10	1	0	0
1125	1	M	10	1	0	0
1126	2	M	10	1	0	0
1127	2	M	10	1	0	0
1128	1	F	10	1	0	0
1129	1	F	10	1	0	0
1130	2	M	10	1	0	0
1131	3	M	10	1	0	0
1132	1	F	10	1	0	0
1133	3	M	10	1	0	4
1134	3	M	10	1	0	2
1135	1	F	10	1	0	0
1136	2	F	10	1	0	0
1137	3	M	10	1	0	1
1138	3	F	10	1	0	0
1139	3	F	10	1	0	0
1140	1	F	10	1	0	0
1141	1	M	10	1	0	0
1142	2	M	10	1	0	0
1143	1	M	10	1	0	0
1144	3	M	10	1	0	0
1145	3	M	10	1	0	0
1146	3	M	10	1	0	4
1147	3	F	10	1	0	0
1148	2	F	10	1	0	0
1149	2	F	10	1	0	0
1150	2	M	10	1	0	0
1151	3	F	10	1	0	0
1152	3	M	10	1	0	3
1153	2	M	10	1	0	0
1154	3	F	10	1	0	4
1155	3	F	10	1	0	3
1156	2	F	10	1	0	0
1157	3	M	10	1	0	0
1158	3	M	10	1	1	0
1159	3	M	10	1	0	0
1160	3	M	10	1	0	0
1161	1	F	10	1	0	3
1162	3	M	10	1	0	0
1163	2	M	10	1	0	0
1164	2	F	10	1	0	0
1	2	F	1	2	0	0
2	2	M	1	2	0	0
3	2	F	1	2	2	0
4	3	M	1	2	0	0
5	3	M	1	2	31	3
6	2	M	1	2	0	0
7	1	M	1	2	0	0
8	1	M	1	2	0	0
9	3	M	1	2	0	1
10	3	M	1	2	2	0
11	3	M	1	2	0	0
12	1	M	1	2	0	0
13	3	M	1	2	1	1
14	3	M	1	2	0	0
15	3	F	1	2	0	0
16	3	M	1	2	0	0
17	2	M	1	2	0	0
18	3	M	1	2	2	0
19	3	M	1	2	0	0
20	2	M	1	2	0	0
21	3	M	1	2	3.5	3
22	1	M	1	2	3	0
23	3	F	1	2	1	0
24	3	M	1	2	2	4
25	1	F	1	2	2	2
26	1	F	1	2	0	0
27	1	M	1	2	5	4
28	3	M	1	2	6	1
29	3	M	1	2	0	0
30	3	M	1	2	4.5	1
31	3	M	1	2	0	0
32	3	M	1	2	0	0
33	2	M	1	2	0	0
34	3	M	1	2	0	0
35	3	M	1	2	0	0
36	3	M	1	2	85	4
37	3	M	1	2	0	0
38	2	F	1	2	0	0
39	3	M	1	2	0	0
40	1	M	1	2	0	0
41	2	M	1	2	0	0
42	1	M	1	2	0	0
43	1	M	1	2	0	0
44	1	M	1	2	0	0
45	2	M	1	2	1	0
46	2	M	1	2	0	0
47	1	F	1	2	0	0
48	1	F	1	2	0	0
49	2	M	1	2	0	0
50	3	M	1	2	0	0
51	1	F	1	2	1	0
52	3	M	1	2	3	4
53	3	M	1	2	3.5	1.5
54	1	F	1	2	0	0
55	2	F	1	2	0	0
56	3	M	1	2	0	1
57	3	F	1	2	0	0
58	3	F	1	2	11.5	0
59	1	F	1	2	0	0
60	1	M	1	2	0	0
61	3	M	1	2	0	0
62	1	M	1	2	0	0
63	3	F	1	2	0	0
64	2	F	1	2	0	0
65	3	M	1	2	0	0
66	3	M	1	2	0	0
67	3	F	1	2	0	0
68	2	F	1	2	0	0
69	1	F	1	2	0	0
70	3	F	1	2	9	4
71	1	M	1	2	0	0
72	3	F	1	2	0	0
73	1	M	1	2	0	0
74	3	F	1	2	0	0
75	1	M	1	2	0	0
76	3	F	1	2	0	0
77	1	M	1	2	0	0
78	2	M	1	2	281.5	4
79	2	F	1	2	0	0
80	2	F	1	2	0	0
81	3	M	1	2	0	0
82	2	F	1	2	0	0
83	1	F	1	2	0	0
84	1	F	1	2	0	0
85	1	F	1	2	0	0
86	1	F	1	2	0	0
87	2	F	1	2	0	0
88	2	M	1	2	0	0
89	3	F	1	2	0	0
90	3	M	1	2	0	0
91	2	F	1	2	0	0
92	2	F	1	2	0	0
93	2	F	1	2	0	0
94	3	F	1	2	0	0
95	2	M	1	2	0	0
96	3	M	1	2	0	0
97	1	F	1	2	0	0
98	3	F	1	2	6	0
99	1	M	1	2	0	0
100	2	M	1	2	0	0
101	3	M	1	2	0	0
102	1	F	1	2	3.5	0
103	2	F	1	2	0	0
104	1	F	1	2	0	0
105	3	M	1	2	0	0
106	3	M	1	2	0	0
107	3	M	1	2	21.5	4
108	3	F	1	2	0	0
109	2	M	1	2	0	0
110	2	M	1	2	0	0
111	2	M	1	2	0	0
112	3	F	1	2	0	0
113	3	F	1	2	0	3
114	2	F	1	2	0	0
115	3	F	1	2	0	4
116	3	F	1	2	0	3
117	2	F	1	2	0	0
118	3	M	1	2	0	0
119	3	M	1	2	1	0
120	3	M	1	2	0	0
121	3	M	1	2	0	0
122	1	F	1	2	0	0
123	3	M	1	2	0	0
124	3	M	1	2	4	0
125	3	M	1	2	0	0
126	2	F	1	2	0	0
127	2	F	1	2	0	0
128	1	F	1	2	1	0
129	3	M	1	2	0	4
130	3	F	1	2	3	0
131	2	M	1	2	0	0
132	1	F	1	2	0	0
133	2	F	1	2	0	0
134	3	M	1	2	0	0
135	2	M	1	2	0	0
136	3	M	1	2	0	0
137	2	M	1	2	1	0
138	3	M	1	2	10	3
139	1	M	1	2	0	0
140	1	M	1	2	0	0
141	1	M	1	2	0	0
142	3	M	1	2	10	3
143	2	F	1	2	0	0
144	2	M	1	2	0	0
145	2	M	1	2	0	0
146	3	F	1	2	0	0
147	3	F	1	2	0	0
148	3	F	1	2	1	3
149	3	M	1	2	0	0
150	1	M	1	2	0	0
151	3	F	1	2	12.5	4
152	3	F	1	2	0	0
153	3	F	1	2	0	0
154	1	M	1	2	0	1
155	2	F	1	2	0	0
156	1	F	1	2	0	0
157	3	F	1	2	0	0
158	2	F	1	2	0	0
159	2	F	1	2	0	0
160	1	M	1	2	0	0
161	1	M	1	2	0	0
162	1	M	1	2	0	0
163	3	M	1	2	0	0
164	3	M	1	2	0	0
165	2	F	1	2	0	0
166	3	M	1	2	0	0
167	3	M	1	2	0	0
168	3	M	1	2	0	0
169	2	F	1	2	0	0
170	1	F	1	2	0	0
171	2	F	1	2	0	0
172	2	F	1	2	0	0
173	1	M	1	2	0	0
174	2	F	1	2	0	0
175	1	M	1	2	1	0
176	3	M	1	2	110	0
177	1	F	1	2	0	0
178	1	F	1	2	0	0
179	1	F	1	2	0	0
180	1	F	1	2	0	0
181	1	F	1	2	0	0
182	3	M	1	2	0	0
183	3	M	1	2	5	3
184	3	M	1	2	0	0
185	3	F	1	2	0	0
186	1	M	1	2	0	0
187	3	M	1	2	0	0
188	1	M	1	2	0	0
189	3	F	1	2	1	0
190	3	M	1	2	0	0
191	3	M	1	2	0	0
192	3	M	1	2	0	0
193	3	M	1	2	0	0
194	1	F	1	2	3	0
195	3	F	1	2	0	0
196	1	M	1	2	1	0
197	3	M	1	2	0	0
198	3	M	1	2	0	0
199	3	M	1	2	0	1
200	3	F	1	2	0	0
201	3	F	1	2	0	0
202	3	F	1	2	0	0
203	3	M	1	2	26	2
204	1	F	1	2	0	0
205	3	F	1	2	0	0
206	3	F	1	2	0	0
207	1	F	1	2	0	0
208	2	M	1	2	0	0
209	2	F	1	2	0	0
210	3	F	1	2	0	0
211	3	M	1	2	0	0
212	2	M	1	2	0	0
213	3	M	1	2	0	0
214	3	M	1	2	0	0
215	3	M	1	2	0	1
216	1	M	1	2	0	1
217	2	M	1	2	0	0
218	3	M	1	2	0	0
219	2	M	1	2	0	0
220	1	M	1	2	81.5	4
221	3	F	1	2	0	0
222	3	M	1	2	140	4
223	3	M	1	2	0	0
224	3	M	1	2	1	3
225	2	F	1	2	0	0
226	1	F	1	2	0	0
227	3	M	1	2	0	0
228	2	M	1	2	0	0
229	3	M	1	2	4	0
230	3	F	1	2	0	0
231	3	M	1	2	0	0
232	2	M	1	2	0	0
233	2	M	1	2	0	0
234	1	M	1	2	0	3
235	3	M	1	2	1	0
236	1	M	1	2	0	0
237	1	M	1	2	0	0
238	2	F	1	2	0	0
239	3	M	1	2	0	0
240	3	M	1	2	0	0
241	2	F	1	2	0	0
242	3	F	1	2	0	0
243	2	F	1	2	0	0
244	2	M	1	2	0	0
245	1	F	1	2	0	0
246	3	M	1	2	0	0
247	2	M	1	2	66	0
248	2	F	1	2	0	0
250	3	F	1	2	0	0
251	3	F	1	2	0	0
252	3	F	1	2	0	0
253	2	M	1	2	0	0
254	3	F	1	2	0	0
255	3	M	1	2	16	0
256	3	M	1	2	0	3
257	3	M	1	2	0	0
258	3	F	1	2	60	2
259	3	F	1	2	32.5	2
260	2	M	1	2	0	0
261	2	M	1	2	0	0
262	2	F	1	2	0	0
263	1	F	1	2	0	0
264	1	F	1	2	0	0
265	2	F	1	2	0	0
266	1	M	1	2	0	0
267	2	F	1	2	0	0
268	2	F	1	2	0	0
269	1	F	1	2	0	0
270	2	F	1	2	0	0
271	1	M	1	2	2	0
272	2	F	1	2	113.5	0
273	3	F	1	2	0	0
274	3	F	1	2	3	0
275	2	M	1	2	0	0
276	3	F	1	2	0	0
277	3	F	1	2	0	0
278	3	F	1	2	20	0
279	3	F	1	2	22.5	0
280	3	F	1	2	7	0
281	2	F	1	2	0	0
282	3	M	1	2	1	0
283	1	F	1	2	0	0
284	1	F	1	2	0	0
285	1	F	1	2	0	0
286	1	F	1	2	0	0
287	1	M	1	2	0	0
288	2	F	1	2	0	0
289	3	M	1	2	0	0
290	2	F	1	2	0	0
291	2	F	1	2	0	0
292	2	F	1	2	0	0
293	3	M	1	2	0	0
294	1	M	1	2	2	1
295	1	F	1	2	0	0
296	3	F	1	2	5	0
297	3	M	1	2	0	0
298	3	F	1	2	15	4
299	1	F	1	2	0	0
300	2	F	1	2	0	0
301	1	F	1	2	0	0
302	3	F	1	2	5	2
303	2	F	1	2	0	0
304	3	F	1	2	0	0
305	2	F	1	2	0	0
306	1	F	1	2	0	0
307	3	M	1	2	0	0
308	3	M	1	2	0	0
309	3	M	1	2	68.5	2
310	3	M	1	2	0	0
311	3	M	1	2	0	0
312	3	F	1	2	0	0
313	2	F	1	2	0	0
314	2	M	1	2	0	0
315	3	M	1	2	0	0
316	1	F	1	2	30	4
317	1	F	1	2	0	4
318	3	M	1	2	0	0
319	2	M	1	2	91.5	4
320	2	M	1	2	4	4
321	2	M	1	2	0	0
322	2	M	1	2	33.5	4
323	2	M	1	2	125	2
324	1	F	1	2	50	2
325	1	M	1	2	0	0
326	2	M	1	2	0	0
327	2	M	1	2	14	1
328	2	M	1	2	0	0
329	3	M	1	2	0	3
330	3	M	1	2	0	0
331	2	M	1	2	0	0
332	2	F	1	2	0	0
333	2	F	1	2	0	0
334	2	F	1	2	0	1
335	2	F	1	2	0	0
336	1	M	1	2	20	0
337	2	M	1	2	53	4
338	2	F	1	2	0	0
339	2	F	1	2	2	0
340	2	M	1	2	0	3
341	3	M	1	2	0	0
342	2	M	1	2	0	0
343	2	M	1	2	0	4
344	2	M	1	2	8	4
345	2	F	1	2	39.5	4
346	2	F	1	2	165	3
347	2	M	1	2	0	0
348	2	M	1	2	0	0
349	2	F	1	2	0	0
350	2	M	1	2	7	0
351	2	F	1	2	0	0
352	2	F	1	2	113	1
353	2	F	1	2	0	0
354	2	M	1	2	0	0
355	2	M	1	2	0	1
356	3	F	1	2	300	0
357	2	F	1	2	255	2
358	2	M	1	2	12	3
359	2	M	1	2	235	4
360	2	F	1	2	0	4
361	1	F	1	2	154.5	3
362	2	M	1	2	128	3
363	2	M	1	2	0	1
364	3	M	1	2	11.5	2
365	1	F	1	2	0	4
366	2	M	1	2	0	1
367	3	F	1	2	2	4
368	3	F	1	2	3	0
369	2	F	1	2	192	4
370	2	F	1	2	3	0
371	3	F	1	2	3	0
372	1	M	1	2	7	0
373	3	F	1	2	0	4
374	3	M	1	2	0	0
375	3	M	1	2	4.5	3
376	1	F	1	2	74	4
377	3	M	1	2	0	4
378	2	M	1	2	3	2
379	3	F	1	2	0	0
380	2	M	1	2	0	0
381	3	F	1	2	0	0
382	2	M	1	2	0	0
383	3	F	1	2	0	0
384	2	F	1	2	0	0
385	3	F	1	2	3	4
386	3	F	1	2	0	0
387	2	M	1	2	36.5	4
388	2	M	1	2	0	0
389	3	M	1	2	0	0
390	3	M	1	2	6	0
391	3	M	1	2	0	0
392	2	F	1	2	0	0
393	2	F	1	2	0	0
394	2	F	1	2	0	0
395	2	M	1	2	0	0
396	3	M	1	2	0	0
397	1	M	1	2	4	3
398	3	M	1	2	0	3
399	3	F	1	2	0	0
400	3	F	1	2	1	0
401	3	F	1	2	0	0
402	2	M	1	2	0	0
403	2	F	1	2	30.5	2
404	2	M	1	2	0	0
405	2	M	1	2	0	0
406	3	M	1	2	0	0
407	2	M	1	2	0	0
408	3	F	1	2	14	0
409	3	M	1	2	0	0
410	2	F	1	2	0	0
411	2	F	1	2	2	2
412	2	F	1	2	0	0
413	2	F	1	2	0	0
414	2	F	1	2	0	0
415	1	M	1	2	0	0
416	2	F	1	2	31.5	3
417	1	F	1	2	0	0
418	2	M	1	2	0	0
419	2	F	1	2	0	0
420	1	F	1	2	0	0
421	2	F	1	2	0	0
422	1	M	1	2	45	4
423	2	M	1	2	90	4
424	2	F	1	2	0	0
425	3	F	1	2	37.5	4
426	3	F	1	2	0	0
427	1	F	1	2	0	0
428	3	F	1	2	0	3
429	3	F	1	2	0	4
430	2	F	1	2	0	3
431	3	F	1	2	0	0
432	1	F	1	2	1.5	0
433	3	F	1	2	0	0
434	1	M	1	2	0	0
435	1	F	1	2	0	0
436	2	M	1	2	0	0
437	2	F	1	2	37.5	4
438	1	M	1	2	0	0
439	2	M	1	2	0	0
340	2	F	1	2	6	0
1	1	F	11	3	0	0
2	1	M	11	3	0	0
3	1	M	11	3	0	0
4	1	F	11	3	0	0
5	1	F	11	3	0	0
6	2	F	11	3	0	0
7	2	F	11	3	0	0
8	1	F	11	3	0	0
9	1	M	11	3	0	0
10	1	M	11	3	0	0
11	1	F	11	3	0	0
12	2	F	11	3	0	0
13	2	F	11	3	0	0
14	1	M	11	3	0	0
15	1	M	11	3	0	0
16	3	F	11	3	0	0
17	2	M	11	3	0	0
18	3	M	11	3	0	3
19	1	F	11	3	0	0
20	1	M	11	3	0	0
21	1	F	11	3	0	0
22	2	M	11	3	0	0
23	2	M	11	3	3	4
24	2	F	11	3	0	0
25	2	M	11	3	0	0
26	1	M	11	3	0	0
27	2	F	11	3	0	0
28	1	F	11	3	0	0
29	2	M	11	3	0	0
30	1	M	11	3	0	0
31	1	M	11	3	0	0
32	2	M	11	3	0	3
33	3	M	11	3	0	0
34	2	M	11	3	0	0
35	1	F	11	3	0	0
36	2	F	11	3	0	0
37	3	F	15	3	0	0
38	3	F	15	3	0	0
39	3	F	15	3	0	0
40	3	F	15	3	0	0
41	3	F	15	3	0	0
42	3	F	15	3	0	0
43	3	F	15	3	0	0
44	2	F	15	3	0	0
45	2	F	15	3	0	0
46	2	F	15	3	0	0
47	2	F	15	3	0	0
48	2	F	15	3	0	0
49	2	F	15	3	0	0
50	2	M	15	3	0	0
51	2	M	15	3	0	0
52	2	M	15	3	0	0
53	3	F	15	3	0	0
54	2	M	15	3	2	1
55	2	M	15	3	0	0
56	1	F	15	3	0	0
57	2	F	15	3	0	0
58	3	F	15	3	0	0
59	3	F	15	3	0	0
60	2	F	15	3	1	0
61	3	F	15	3	0	3
62	2	F	15	3	0	0
63	2	F	15	3	0	0
64	1	M	15	3	0	0
65	1	M	15	3	0	0
66	2	M	15	3	0	0
67	1	F	15	3	0	0
68	2	M	15	3	0	0
69	2	M	15	3	0	0
70	2	M	15	3	3	0
71	2	M	15	3	0	0
72	2	M	15	3	0	0
74	3	M	15	3	0	0
75	3	M	15	3	0	0
76	3	M	15	3	0	0
77	2	M	15	3	0	0
79	3	M	15	3	0	0
80	2	M	15	3	0	0
81	3	M	15	3	0	0
82	2	M	15	3	0	0
83	3	M	15	3	0	0
84	2	M	15	3	0	0
85	2	M	15	3	0	0
86	3	F	15	3	0	0
87	3	F	15	3	0	0
88	2	F	15	3	0	0
89	2	M	15	3	5	3
90	2	F	15	3	0	0
91	3	M	15	3	0	0
92	2	F	15	3	0	0
93	3	F	15	3	0	0
94	2	F	15	3	0	0
95	3	F	15	3	0	0
96	2	F	15	3	0	0
97	2	F	15	3	0	0
98	2	F	15	3	0	0
99	2	M	15	3	0	0
100	2	M	15	3	0	0
101	2	M	15	3	0	0
102	2	F	15	3	0	0
103	3	F	15	3	0	0
104	2	F	15	3	0	0
105	2	F	15	3	0	0
106	3	M	15	3	0	1
107	1	M	15	3	0	0
108	1	M	15	3	0	0
109	1	M	15	3	0	0
110	1	F	15	3	0	0
111	2	M	15	3	0	0
112	3	F	15	3	0	0
113	2	F	15	3	0	0
114	2	F	15	3	0	0
115	2	F	15	3	0	0
116	2	F	15	3	0	0
117	2	F	15	3	0	0
118	2	M	15	3	6	1
119	1	M	15	3	0	0
120	3	M	15	3	0	0
121	3	M	15	3	0	0
122	2	F	15	3	0	0
123	1	F	15	3	0	0
124	2	F	15	3	0	0
125	1	M	15	3	0	0
126	2	F	15	3	0	0
127	2	M	15	3	0	0
128	2	M	15	3	0	0
129	2	F	15	3	0	0
130	2	F	15	3	0	0
131	2	F	15	3	0	0
132	1	F	15	3	0	0
133	2	F	15	3	0	0
134	2	M	15	3	0	0
135	3	F	15	3	0	0
136	3	F	15	3	0	0
137	3	F	15	3	0	0
138	2	F	15	3	0	0
139	2	F	15	3	0	0
140	2	F	15	3	0	0
141	2	F	15	3	8	2
142	2	F	15	3	0	0
143	2	M	15	3	0	0
144	2	M	15	3	0	0
145	3	M	15	3	0	0
146	3	M	15	3	0	0
147	2	M	15	3	0	0
148	2	F	15	3	0	0
149	2	F	15	3	0	0
150	3	M	15	3	0	0
151	2	F	15	3	0	0
152	3	M	15	3	0	0
153	3	M	15	3	0	0
154	2	M	15	3	4	3
155	3	F	15	3	0	0
156	3	F	15	3	0	0
157	3	F	15	3	0	0
158	3	F	15	3	0	0
159	3	M	15	3	0	0
160	3	M	15	3	4	0
161	3	M	15	3	0	0
162	3	M	15	3	0	0
163	3	F	15	3	0	0
164	2	F	15	3	0	0
165	3	F	15	3	0	0
166	3	F	15	3	0	0
167	3	F	15	3	0	0
168	3	F	15	3	0	0
169	1	F	15	3	0	3
171	3	M	15	3	0	0
172	3	M	15	3	0	0
173	3	M	15	3	0	0
174	3	F	15	3	0	0
175	3	F	15	3	0	0
176	2	M	15	3	37	0
177	1	F	15	3	0	1
178	1	F	15	3	0	0
179	2	M	15	3	0	0
180	2	M	15	3	0	2
181	2	M	15	3	0	0
182	2	M	15	3	0	0
183	2	M	15	3	0	0
184	1	M	15	3	0	0
185	1	M	15	3	3	0
186	2	M	15	3	155	0
187	2	M	15	3	75	1
188	3	M	15	3	0	0
189	3	M	15	3	0	0
190	2	M	15	3	0	0
191	2	M	15	3	0	0
192	1	F	15	3	45	0
193	3	M	15	3	0	3
194	3	M	15	3	0	0
195	3	M	15	3	0	0
196	2	F	15	3	0	0
197	3	M	15	3	0	0
198	3	F	15	3	0	0
199	3	M	15	3	0	0
200	3	M	15	3	0	0
201	1	F	15	3	0	1
202	3	M	15	3	0	0
203	2	F	15	3	0	0
204	2	F	15	3	0	0
205	2	F	15	3	0	0
206	2	F	15	3	0	0
207	2	M	15	3	0	0
208	2	F	15	3	0	0
209	2	M	15	3	0	0
210	1	M	15	3	0	0
211	2	M	15	3	0	0
212	1	M	15	3	0	0
213	3	M	15	3	0	2
214	2	M	15	3	0	0
215	2	M	15	3	0	0
216	2	M	15	3	0	0
217	3	F	15	3	52	3
218	3	M	15	3	0	0
219	2	F	15	3	0	0
220	2	F	15	3	0	0
221	2	F	15	3	0	0
222	1	F	15	3	0	0
223	2	M	15	3	0	0
224	1	F	15	3	0	0
225	1	M	15	3	6	0
226	2	M	15	3	0	0
227	2	M	15	3	0	0
228	2	F	15	3	0	0
229	2	F	15	3	0	0
230	2	F	15	3	0	0
231	2	F	15	3	0	0
232	2	F	15	3	0	0
233	2	M	15	3	0	0
234	2	F	15	3	0	0
235	2	F	15	3	0	0
236	3	M	15	3	8	3
237	2	M	15	3	14	3
238	3	F	15	3	0	0
239	3	M	15	3	0	0
240	3	M	15	3	0	0
241	3	F	15	3	0	0
242	2	F	15	3	0	0
243	3	M	15	3	0	2
244	3	M	15	3	0	0
245	3	M	15	3	0	0
246	3	M	15	3	22	0
247	3	M	15	3	0	2
248	3	M	15	3	0	0
249	3	M	15	3	0	3
250	3	M	15	3	0	2
251	3	M	15	3	1	0
252	3	M	15	3	0	0
253	3	M	15	3	0	0
254	3	M	15	3	0	0
255	3	M	15	3	0	0
256	3	M	15	3	0	0
257	3	F	15	3	6	0
258	3	M	15	3	0	0
259	3	M	15	3	0	0
260	3	M	15	3	0	0
261	3	M	15	3	0	0
262	3	F	15	3	0	0
263	3	M	15	3	0	0
264	3	M	15	3	0	0
265	3	M	15	3	0	0
266	3	M	15	3	0	0
267	3	M	15	3	0	0
268	3	M	15	3	0	0
269	3	M	15	3	0	0
270	3	F	15	3	0	0
271	2	F	15	3	0	0
272	2	F	15	3	0	0
273	3	M	15	3	0	2
274	3	M	15	3	0	0
275	3	M	15	3	0	0
276	2	M	15	3	7	0
277	2	F	15	3	120	3
278	2	F	15	3	0	0
279	2	F	15	3	0	0
280	3	M	15	3	0	0
281	3	F	15	3	0	0
282	1	M	15	3	0	0
283	1	M	15	3	0	0
284	2	M	15	3	1	0
285	3	M	15	3	0	0
286	3	F	15	3	0	0
287	2	F	15	3	0	0
288	2	F	15	3	0	0
289	2	F	15	3	0	0
290	2	F	15	3	0	0
291	2	M	15	3	0	0
301	1	F	15	3	0	0
302	1	M	15	3	6	0
303	2	M	15	3	0	0
304	2	F	15	3	0	0
305	1	F	15	3	0	0
306	1	F	15	3	0	0
307	2	F	15	3	0	0
308	2	F	15	3	0	0
309	1	F	15	3	0	0
310	1	F	15	3	0	0
311	1	F	15	3	0	0
312	1	F	15	3	0	0
313	1	F	15	3	0	0
314	2	M	15	3	1	0
315	1	M	15	3	0	0
316	2	M	15	3	0	0
317	2	M	15	3	0	0
318	2	M	15	3	0	0
319	2	M	15	3	1	0
320	2	F	15	3	0	0
321	2	F	15	3	0	0
322	2	F	15	3	0	0
323	1	F	15	3	0	0
324	2	F	15	3	0	0
325	1	F	15	3	0	0
326	2	F	15	3	0	0
327	1	M	15	3	0	0
328	1	F	15	3	1	0
329	2	M	15	3	0	0
330	2	M	15	3	0	0
331	1	M	15	3	0	0
332	2	F	15	3	0	0
333	2	F	15	3	0	0
334	2	F	15	3	0	0
335	2	F	15	3	0	0
336	2	F	15	3	0	0
337	2	F	15	3	40	0
338	2	F	15	3	0	0
339	1	F	15	3	0	0
340	2	F	15	3	0	0
341	2	F	15	3	0	0
342	2	M	15	3	0	0
343	2	M	15	3	0	0
344	2	M	15	3	0	0
345	2	F	15	3	0	0
346	2	M	15	3	0	0
347	2	F	15	3	0	0
348	2	F	15	3	0	0
349	2	F	15	3	0	0
350	2	F	15	3	0	0
351	2	F	15	3	0	0
352	2	F	15	3	0	0
353	1	F	15	3	0	0
354	1	F	15	3	0	0
355	3	M	15	3	0	0
356	2	M	15	3	0	0
357	2	M	15	3	0	0
358	2	F	15	3	0	0
359	2	F	15	3	1	0
360	2	M	15	3	0	0
361	3	F	15	3	0	0
362	3	F	15	3	0	3
363	3	F	15	3	0	0
364	3	M	15	3	0	0
365	3	F	15	3	35	0
366	2	M	15	3	11	0
367	3	M	15	3	0	0
368	3	F	15	3	6	0
369	2	F	15	3	0	0
370	3	F	15	3	88	1
371	3	M	15	3	0	0
372	3	M	15	3	0	0
373	3	M	15	3	0	0
374	2	M	15	3	0	0
375	1	M	15	3	0	0
376	3	F	15	3	0	0
377	2	M	15	3	0	0
378	2	M	15	3	45	2
379	2	F	15	3	0	0
380	2	M	15	3	0	0
381	3	M	15	3	0	0
382	2	M	15	3	0	0
383	2	M	15	3	0	0
384	3	M	15	3	0	0
385	2	M	15	3	0	0
386	2	M	15	3	0	0
387	3	M	15	3	0	0
388	1	M	15	3	0	0
389	1	M	15	3	0	0
390	2	F	15	3	0	0
391	3	M	15	3	0	0
392	2	F	15	3	0	0
393	3	M	15	3	0	0
394	2	F	15	3	0	0
395	1	M	15	3	0	0
396	2	F	15	3	0	0
397	2	F	15	3	0	0
398	2	F	15	3	0	0
399	2	F	15	3	0	0
400	3	M	15	3	0	0
401	3	M	15	3	0	0
402	3	M	15	3	0	0
403	3	F	15	3	0	0
404	3	F	15	3	0	0
405	3	F	15	3	0	0
406	3	F	15	3	0	0
407	3	F	15	3	0	0
408	3	F	15	3	0	0
409	3	F	15	3	0	0
410	3	F	15	3	0	1
411	3	F	15	3	0	0
412	3	F	15	3	0	0
413	3	F	15	3	0	0
414	3	F	15	3	0	0
415	3	F	15	3	4	2
416	3	F	15	3	0	0
417	3	F	15	3	0	3
418	3	M	15	3	0	0
419	1	M	15	3	0	0
420	3	F	15	3	0	0
421	3	F	15	3	0	0
422	3	F	15	3	2	0
423	3	F	15	3	0	0
424	3	F	15	3	0	0
425	3	F	15	3	0	0
426	3	M	15	3	0	0
427	3	M	15	3	0	0
428	3	F	15	3	0	0
429	3	F	15	3	0	0
[truncated: 635 more rows]

## Sheet: Pool data
pid	meaneggcountindmakingthepool	urinevolume	poolsize	diagnosticmethod	pooltestresult
1P5	12.4	10	5	1	0
2P5	0.6	10	5	1	0
3P5	1.4	10	5	1	1
4P5	4	10	5	1	0		Diagnostic method		1= Fluke cather; 2= Urine filteration
5P5	0.6	10	5	1	1
6P5	0.6	10	5	1	0
7P5	1	10	5	1	0
8P5	0.8	10	5	1	0
9P5	12	10	5	1	0
10P5	6	10	5	1	0
11P5	2	10	5	1	6
12P5	1.4	10	5	1	2
13P5	1	10	5	1	0
14P5	0.6	10	5	1	0
15P5	0.4	10	5	1	0
16P5	0.4	10	5	1	0
17P5	2.4	10	5	1	8
18P5	2	10	5	1	5
19P5	1	10	5	1	3
20P5	1	10	5	1	4
21P5	0.8	10	5	1	0
22P5	0.8	10	5	1	0
23P5	0.8	10	5	1	2
24P5	0.6	10	5	1	0
25P5	30	10	5	1	0
26P5	1	10	5	1	0
27P5	0.8	10	5	1	0
28P5	0.6	10	5	1	0
29P5	0.6	10	5	1	0
30P5	0.4	10	5	1	1
31P5	0.2	10	5	1	0
32P5	0.2	10	5	1	0
33P5	12	10	5	1	0
34P5	5	10	5	1	0
35P5	4	10	5	1	6
36P5	2.4	10	5	1	3
37P5	2	10	5	1	0
38P5	3.2	10	5	1	0
39P5	1.4	10	5	1	2
40P5	0.4	10	5	1	0
41P5	12	10	5	1	0
42P5	4	10	5	1	15
43P5	3.2	10	5	1	0
44P5	2	10	5	1	2
45P5	1	10	5	1	3
46P5	1.4	10	5	1	1
47P5	1	10	5	1	2
48P5	0.6	10	5	1	0
49P5	2	10	5	1	3
50P5	1	10	5	1	0
51P5	1	10	5	1	4
52P5	0.8	10	5	1	4
53P5	0.8	10	5	1	0
54P5	0.6	10	5	1	0
55P5	0.6	10	5	1	0
56P5	0.6	10	5	1	0
57P5	1.6	10	5	1	3
58P5	1	10	5	1	0
59P5	1	10	5	1	2
60P5	1	10	5	1	0
61P5	0.8	10	5	1	0
62P5	0.6	10	5	1	2
63P5	0.6	10	5	1	4
64P5	0.6	10	5	1	0
65P5	1.2	10	5	1	0
66P5	0.6	10	5	1	0
67P5	0.4	10	5	1	1
68P5	0.6	10	5	1	0
69P5	0.4	10	5	1	0
70P5	1	10	5	1	0
71P5	2	10	5	1	0
72P5	1.4	10	5	1	3
73P5	0.8	10	5	1	0
74P5	0.6	10	5	1	2
75P5	0.6	10	5	1	3
76P5	0.6	10	5	1	0
77P5	0.4	10	5	1	1
78P5	0.4	10	5	1	1
79P5	0.4	10	5	1	2
80P5	1.6	10	5	1	0
81P5	1.6	10	5	1	0
82P5	1	10	5	1	0
83P5	1.2	10	5	1	0
84P5	0.4	10	5	1	0
85P5	0.4	10	5	1	0
86P5	0.6	10	5	1	0
87P5	0.4	10	5	1	0
88P5	0.4	10	5	1	1
89P5	1.2	10	5	1	0
90P5	1	10	5	1	1
91P5	0.4	10	5	1	0
92P5	0.4	10	5	1	0
93P5	0.6	10	5	1	1
94P5	0.6	10	5	1	4
95P5	0.4	10	5	1	0
96P5	1	10	5	1	5
97P5	25	10	5	1	130
98P5	14.4	10	5	1	8
99P5	8	10	5	1	2
100P5	4	10	5	1	1
101P5	2.6	10	5	1	0
102P5	1	10	5	1	1
103P5	0.6	10	5	1	2
104P5	0.2	10	5	1	0
105P5	24	10	5	1	35
106P5	8	10	5	1	3
107P5	5.4	10	5	1	5
108P5	4	10	5	1	0
109P5	1	10	5	1	0
110P5	2.6	10	5	1	3
111P5	0.6	10	5	1	1
112P5	0.2	10	5	1	0
113P5	1	10	5	1	2
114P5	0.8	10	5	1	0
115P5	0.6	10	5	1	1
116P5	0.4	10	5	1	0
117P5	0.4	10	5	1	0
118P5	0.2	10	5	1	0
119P5	0.2	10	5	1	0
120P5	0.2	10	5	1	0
121P5	1	10	5	1	0
122P5	0.4	10	5	1	3
123P5	0.4	10	5	1	2
124P5	0.2	10	5	1	0
125P5	0.2	10	5	1	2
126P5	0.2	10	5	1	2
127P5	0.2	10	5	1	0
128P5	0.2	10	5	1	0
129P5	54.6	10	5	1	7
130P5	37	10	5	1	18
131P5	36	10	5	1	10
132P5	19	10	5	1	24
133P5	14	10	5	1	18
134P5	4.4	10	5	1	5
135P5	4	10	5	1	5
136P5	2.4	10	5	1	2
137P5	55	10	5	1	8
138P5	37	10	5	1	16
139P5	19	10	5	1	4
140P5	14	10	5	1	25
141P5	4.4	10	5	1	3
142P5	4	10	5	1	5
143P5	2.4	10	5	1	2
144P5	2.4	10	5	1	1
145P5	7	10	5	1	7
146P5	6.2	10	5	1	1
147P5	4.4	10	5	1	10
148P5	2.4	10	5	1	0
149P5	2.4	10	5	1	0
150P5	2	10	5	1	1
151P5	2	10	5	1	0
152P5	1.4	10	5	1	0
153P5	2.4	10	5	1	6
154P5	1.4	10	5	1	4
155P5	2	10	5	1	1
156P5	2	10	5	1	3
157P5	1.4	10	5	1	1
158P5	1.4	10	5	1	1
159P5	1	10	5	1	5
160P5	0.8	10	5	1	2
161P5	30	10	5	1	25
162P5	3.2	10	5	1	2
163P5	1.4	10	5	1	2
164P5	1	10	5	1	3
165P5	0.8	10	5	1	3
166P5	0.8	10	5	1	2
167P5	0.8	10	5	1	2
168P5	0.6	10	5	1	2
169P5	16	10	5	1	10
170P5	9	10	5	1	7
171P5	1.2	10	5	1	8
172P5	1	10	5	1	2
173P5	1	10	5	1	1
174P5	0.8	10	5	1	2
175P5	0.6	10	5	1	0
176P5	0.6	10	5	1	0
177P5	3.2	10	5	1	5
178P5	1.4	10	5	1	0
179P5	1.2	10	5	1	4
180P5	1.4	10	5	1	2
181P5	1	10	5	1	2
182P5	0.8	10	5	1	0
183P5	0.6	10	5	1	0
184P5	0.6	10	5	1	1
185P5	3.2	10	5	1	4
186P5	1.4	10	5	1	0
187P5	1.2	10	5	1	3
188P5	1.4	10	5	1	2
189P5	1	10	5	1	2
190P5	0.8	10	5	1	0
191P5	0.6	10	5	1	0
192P5	0.6	10	5	1	1
1P5	18	10	5	1	10
2P5	2	10	5	1	2
3P5	2	10	5	1	8
4P5	1	10	5	1	0
5P5	0.8	10	5	1	1
6P5	0.8	10	5	1	1
7P5	0.6	10	5	1	1
8P5	0.6	10	5	1	2
9P5	18	10	5	1	7
10P5	6.4	10	5	1	0
11P5	2.6	10	5	1	2
12P5	2	10	5	1	2
13P5	1	10	5	1	1
14P5	0.6	10	5	1	1
15P5	0.4	10	5	1	8
16P5	0.4	10	5	1	3
17P5	13.4	10	5	1	30
18P5	6	10	5	1	9
19P5	2.6	10	5	1	1
20P5	1.6	10	5	1	2
21P5	1.2	10	5	1	0
22P5	1.2	10	5	1	0
23P5	1	10	5	1	1
24P5	1	10	5	1	3
25P5	13.4	10	5	1	4
26P5	2	10	5	1	2
27P5	2	10	5	1	10
28P5	1.6	10	5	1	2
29P5	1	10	5	1	2
30P5	1	10	5	1	1
31P5	0.8	10	5	1	2
32P5	0.8	10	5	1	0
33P5	25	10	5	1	60
34P5	3	10	5	1	1
35P5	2	10	5	1	5
36P5	1	10	5	1	2
37P5	1	10	5	1	1
38P5	0.8	10	5	1	3
39P5	0.6	10	5	1	1
40P5	0.5	10	5	1	0
41P5	60	10	5	1	55
42P5	28	10	5	1	29
43P5	27	10	5	1	10
44P5	5.2	10	5	1	10
45P5	2.6	10	5	1	6
46P5	1	10	5	1	0
47P5	0.8	10	5	1	2
48P5	0.6	10	5	1	0
49P5	28	10	5	1	7
50P5	25.4	10	5	1	14
51P5	12.4	10	5	1	6
52P5	12	10	5	1	5
53P5	7	10	5	1	3
54P5	5.6	10	5	1	2
55P5	5.2	10	5	1	6
56P5	5	10	5	1	13
57P5	25.4	10	5	1	29
58P5	30	10	5	1	60
59P5	10	10	5	1	21
60P5	7	10	5	1	4
61P5	5.6	10	5	1	3
62P5	14.4	10	5	1	3
63P5	5	10	5	1	8
64P5	4	10	5	1	0
65P5	100	10	5	1	112
66P5	66	10	5	1	80
67P5	64	10	5	1	85
68P5	62	10	5	1	10
69P5	56	10	5	1	25
70P5	37.8	10	5	1	31
71P5	31.2	10	5	1	50
72P5	25.2	10	5	1	23
73P5	64	10	5	1	91
74P5	56	10	5	1	105
75P5	25.2	10	5	1	40
76P5	14	10	5	1	8
77P5	10.4	10	5	1	5
78P5	10	10	5	1	12
79P5	8	10	5	1	3
80P5	8	10	5	1	10
81P5	27	10	5	1	72
82P5	10.4	10	5	1	3
83P5	10	10	5	1	0
84P5	7	10	5	1	22
85P5	7	10	5	1	11
86P5	3.6	10	5	1	2
87P5	2.4	10	5	1	3
88P5	1.2	10	5	1	2
89P5	25	10	5	1	23
90P5	12.2	10	5	1	3
91P5	10.4	10	5	1	5
92P5	8	10	5	1	3
93P5	6	10	5	1	5
94P5	4.4	10	5	1	5
95P5	4	10	5	1	2
96P5	3.6	10	5	1	2
1P5	15	10	5	1	7
2P5	9	10	5	1	20
3P5	7.4	10	5	1	13
4P5	4.4	10	5	1	8
5P5	1.4	10	5	1	4
6P5	1.2	10	5	1	4
7P5	1	10	5	1	2
8P5	0.8	10	5	1	2
9P5	31	10	5	1	35
10P5	24	10	5	1	35
11P5	0.8	10	5	1	0
12P5	9	10	5	1	1
13P5	1.2	10	5	1	1
14P5	1.2	10	5	1	0
15P5	1	10	5	1	2
16P5	0.8	10	5	1	5
17P5	1.2	10	5	1	5
18P5	0.6	10	5	1	0
19P5	0.8	10	5	1	0
20P5	0.8	10	5	1	2
21P5	4.4	10	5	1	0
22P5	0.6	10	5	1	0
23P5	1.6	10	5	1	0
24P5	15	10	5	1	4
25P5	17.6	10	5	1	2
26P5	9	10	5	1	16
27P5	8	10	5	1	2
28P5	7	10	5	1	1
29P5	3	10	5	1	1
30P5	2.2	10	5	1	1
31P5	1.2	10	5	1	1
32P5	1.2	10	5	1	1
33P5	1.2	10	5	1	3
34P5	1.2	10	5	1	1
35P5	3	10	5	1	1
36P5	9	10	5	1	2
37P5	0.2	10	5	1	1
38P5	0.2	10	5	1	2
39P5	0.2	10	5	1	0
40P5	0.2	10	5	1	1
41P5	1.4	10	5	1	11
42P5	1	10	5	1	4
43P5	0.8	10	5	1	0
44P5	0.8	10	5	1	2
45P5	0.6	10	5	1	3
46P5	0.6	10	5	1	4
47P5	0.6	10	5	1	0
48P5	0.4	10	5	1	0
49P5	30	10	5	1	55
50P5	23	10	5	1	17
51P5	4	10	5	1	10
52P5	3	10	5	1	5
53P5	1.4	10	5	1	2
54P5	0.6	10	5	1	2
55P5	0.4	10	5	1	2
56P5	0.2	10	5	1	1
57P5	30	10	5	1	80
58P5	17	10	5	1	35
59P5	2.4	10	5	1	3
60P5	2.4	10	5	1	0
61P5	0.6	10	5	1	2
62P5	0.6	10	5	1	2
63P5	0.6	10	5	1	1
64P5	0.6	10	5	1	2
65P5	4.4	10	5	1	6
66P5	30	10	5	1	35
67P5	3.2	10	5	1	5
68P5	3	10	5	1	7
69P5	8.4	10	5	1	13
70P5	2	10	5	1	10
71P5	4	10	5	1	0
72P5	1	10	5	1	7
73P5	4.4	10	5	1	17
74P5	1.4	10	5	1	6
75P5	3.2	10	5	1	10
76P5	2	10	5	1	7
77P5	8.4	10	5	1	7
78P5	5	10	5	1	15
79P5	0.6	10	5	1	3
80P5	1	10	5	1	5
81P5	7.4	10	5	1	5
82P5	12	10	5	1	21
83P5	3	10	5	1	5
84P5	2	10	5	1	1
85P5	2	10	5	1	5
86P5	4.4	10	5	1	12
87P5	1.6	10	5	1	2
88P5	1.2	10	5	1	4
89P5	30	10	5	1	80
90P5	12	10	5	1	17
91P5	4.4	10	5	1	4
92P5	2	10	5	1	0
93P5	2	10	5	1	0
94P5	1.6	10	5	1	9
95P5	1.2	10	5	1	0
96P5	0.6	10	5	1	2
97P5	60	10	5	1	42
98P5	35	10	5	1	3
99P5	30	10	5	1	20
100P5	9.2	10	5	1	7
101P5	5	10	5	1	7
102P5	4.8	10	5	1	8
103P5	4	10	5	1	10
104P5	144	10	5	1	5
105P5	160	10	5	1	25
106P5	100	10	5	1	37
107P5	35	10	5	1	30
108P5	14.2	10	5	1	8
109P5	6.8	10	5	1	10
110P5	5	10	5	1	8
111P5	4.8	10	5	1	10
112P5	3	10	5	1	3
113P5	10.2	10	5	1	30
114P5	4.8	10	5	1	4
115P5	4	10	5	1	3
116P5	4	10	5	1	7
117P5	3	10	5	1	5
118P5	2	10	5	1	10
119P5	1	10	5	1	2
120P5	0.8	10	5	1	0
121P5	30	10	5	1	78
122P5	16	10	5	1	14
123P5	12	10	5	1	7
124P5	6.4	10	5	1	7
125P5	2.6	10	5	1	1
126P5	2	10	5	1	5
127P5	3.4	10	5	1	5
128P5	1.2	10	5	1	7
129P5	40	10	5	1	35
130P5	30	10	5	1	30
131P5	16	10	5	1	5
132P5	12	10	5	1	12
133P5	2.6	10	5	1	0
134P5	2	10	5	1	1
135P5	64	10	5	1	30
136P5	2.8	10	5	1	0
137P5	2.6	10	5	1	0
138P5	2	10	5	1	3
139P5	2	10	5	1	6
140P5	1	10	5	1	0
141P5	0.6	10	5	1	1
142P5	0.6	10	5	1	0
143P5	0.4	10	5	1	0
144P5	0.4	10	5	1	0
145P5	4	10	5	1	5
146P5	0.6	10	5	1	0
147P5	0.6	10	5	1	0
148P5	0.4	10	5	1	0
149P5	0.4	10	5	1	0
150P5	0.4	10	5	1	0
151P5	0.4	10	5	1	0
152P5	0.4	10	5	1	1
1P5	12.4	20	5	1	0
2P5	0.6	20	5	1	1
3P5	1.4	20	5	1	0
4P5	4	20	5	1	0
5P5	0.6	20	5	1	2
6P5	0.6	20	5	1	0
7P5	1	20	5	1	0
8P5	0.8	20	5	1	0
9P5	12	20	5	1	0
10P5	6	20	5	1	2
11P5	2	20	5	1	6
12P5	1.4	20	5	1	4
13P5	1	20	5	1	2
14P5	0.6	20	5	1	0
15P5	0.4	20	5	1	0
16P5	0.4	20	5	1	0
17P5	2.4	20	5	1	26
18P5	2	20	5	1	9
19P5	1	20	5	1	6
20P5	1	20	5	1	3
21P5	0.8	20	5	1	0
22P5	0.8	20	5	1	0
23P5	0.8	20	5	1	0
24P5	0.6	20	5	1	0
25P5	30	20	5	1	5
26P5	1	20	5	1	0
27P5	0.8	20	5	1	2
28P5	0.6	20	5	1	1
29P5	0.6	20	5	1	1
30P5	0.4	20	5	1	1
31P5	0.2	20	5	1	1
32P5	0.2	20	5	1	0
33P5	12	20	5	1	0
34P5	5	20	5	1	8
35P5	4	20	5	1	2
36P5	2.4	20	5	1	4
37P5	2	20	5	1	1
38P5	3.2	20	5	1	1
39P5	1.4	20	5	1	7
40P5	0.4	20	5	1	0
41P5	12	20	5	1	6
42P5	4	20	5	1	5
43P5	3.2	20	5	1	5
44P5	2	20	5	1	1
45P5	1	20	5	1	1
46P5	1.4	20	5	1	5
47P5	1	20	5	1	6
48P5	0.6	20	5	1	0
49P5	2	20	5	1	11
50P5	1	20	5	1	1
51P5	1	20	5	1	8
52P5	0.8	20	5	1	0
53P5	0.8	20	5	1	0
54P5	0.6	20	5	1	0
55P5	0.6	20	5	1	0
56P5	0.6	20	5	1	0
57P5	1.6	20	5	1	5
58P5	1	20	5	1	2
59P5	1	20	5	1	1
60P5	1	20	5	1	0
61P5	0.8	20	5	1	2
62P5	0.6	20	5	1	0
63P5	0.6	20	5	1	0
64P5	0.6	20	5	1	2
65P5	1.2	20	5	1	3
66P5	0.6	20	5	1	1
67P5	0.4	20	5	1	3
68P5	0.6	20	5	1	0
69P5	0.4	20	5	1	0
70P5	1	20	5	1	1
71P5	2	20	5	1	1
72P5	1.4	20	5	1	2
73P5	0.8	20	5	1	1
74P5	0.6	20	5	1	1
75P5	0.6	20	5	1	1
76P5	0.6	20	5	1	0
77P5	0.4	20	5	1	5
78P5	0.4	20	5	1	2
79P5	0.4	20	5	1	7
80P5	1.6	20	5	1	0
81P5	1.6	20	5	1	2
82P5	1	20	5	1	4
83P5	1.2	20	5	1	5
84P5	0.4	20	5	1	0
85P5	0.4	20	5	1	1
86P5	0.6	20	5	1	0
87P5	0.4	20	5	1	0
88P5	0.4	20	5	1	2
89P5	1.2	20	5	1	0
90P5	1	20	5	1	0
91P5	0.4	20	5	1	0
92P5	0.4	20	5	1	2
93P5	0.6	20	5	1	1
94P5	0.6	20	5	1	5
95P5	0.4	20	5	1	1
96P5	1	20	5	1	6
97P5	25	20	5	1	250
98P5	14.4	20	5	1	17
99P5	8	20	5	1	10
100P5	4	20	5	1	3
101P5	2.6	20	5	1	2
102P5	1	20	5	1	1
103P5	0.6	20	5	1	1
104P5	0.2	20	5	1	2
105P5	24	20	5	1	50
106P5	8	20	5	1	2
107P5	5.4	20	5	1	7
108P5	4	20	5	1	2
109P5	1	20	5	1	0
110P5	2.6	20	5	1	1
111P5	0.6	20	5	1	2
112P5	0.2	20	5	1	0
113P5	1	20	5	1	1
114P5	0.8	20	5	1	0
115P5	0.6	20	5	1	2
116P5	0.4	20	5	1	0
117P5	0.4	20	5	1	0
118P5	0.2	20	5	1	1
119P5	0.2	20	5	1	0
120P5	0.2	20	5	1	0
121P5	1	20	5	1	2
122P5	0.4	20	5	1	4
123P5	0.4	20	5	1	0
124P5	0.2	20	5	1	0
125P5	0.2	20	5	1	1
126P5	0.2	20	5	1	2
127P5	0.2	20	5	1	0
128P5	0.2	20	5	1	0
129P5	54.6	20	5	1	14
130P5	37	20	5	1	24
131P5	36	20	5	1	8
132P5	19	20	5	1	27
133P5	14	20	5	1	27
134P5	4.4	20	5	1	5
135P5	4	20	5	1	20
136P5	2.4	20	5	1	3
137P5	55	20	5	1	11
138P5	37	20	5	1	25
139P5	19	20	5	1	20
140P5	14	20	5	1	35
141P5	4.4	20	5	1	4
142P5	4	20	5	1	7
143P5	2.4	20	5	1	6
144P5	2.4	20	5	1	6
145P5	7	20	5	1	22
146P5	6.2	20	5	1	8
147P5	4.4	20	5	1	8
148P5	2.4	20	5	1	3
149P5	2.4	20	5	1	0
150P5	2	20	5	1	0
151P5	2	20	5	1	0
152P5	1.4	20	5	1	5
153P5	2.4	20	5	1	7
154P5	1.4	20	5	1	11
155P5	2	20	5	1	2
156P5	2	20	5	1	3
157P5	1.4	20	5	1	2
158P5	1.4	20	5	1	1
159P5	1	20	5	1	7
160P5	0.8	20	5	1	1
161P5	30	20	5	1	35
162P5	3.2	20	5	1	0
163P5	1.4	20	5	1	2
164P5	1	20	5	1	2
165P5	0.8	20	5	1	2
166P5	0.8	20	5	1	2
167P5	0.8	20	5	1	1
168P5	0.6	20	5	1	2
169P5	16	20	5	1	12
170P5	9	20	5	1	30
171P5	1.2	20	5	1	0
172P5	1	20	5	1	2
173P5	1	20	5	1	4
174P5	0.8	20	5	1	2
175P5	0.6	20	5	1	2
176P5	0.6	20	5	1	2
177P5	3.2	20	5	1	10
178P5	1.4	20	5	1	1
179P5	1.2	20	5	1	8
180P5	1.4	20	5	1	5
181P5	1	20	5	1	4
182P5	0.8	20	5	1	0
183P5	0.6	20	5	1	0
184P5	0.6	20	5	1	1
185P5	3.2	20	5	1	8
186P5	1.4	20	5	1	2
187P5	1.2	20	5	1	6
188P5	1.4	20	5	1	5
189P5	1	20	5	1	2
190P5	0.8	20	5	1	0
191P5	0.6	20	5	1	0
192P5	0.6	20	5	1	0
1P5	18	20	5	1	10
2P5	2	20	5	1	0
3P5	2	20	5	1	17
4P5	1	20	5	1	1
5P5	0.8	20	5	1	0
6P5	0.8	20	5	1	0
7P5	0.6	20	5	1	2
8P5	0.6	20	5	1	0
9P5	18	20	5	1	5
10P5	6.4	20	5	1	2
11P5	2.6	20	5	1	1
12P5	2	20	5	1	5
13P5	1	20	5	1	4
14P5	0.6	20	5	1	2
15P5	0.4	20	5	1	16
16P5	0.4	20	5	1	10
17P5	13.4	20	5	1	32
18P5	6	20	5	1	8
19P5	2.6	20	5	1	3
20P5	1.6	20	5	1	6
21P5	1.2	20	5	1	2
22P5	1.2	20	5	1	0
23P5	1	20	5	1	2
24P5	1	20	5	1	2
25P5	13.4	20	5	1	17
26P5	2	20	5	1	2
27P5	2	20	5	1	9
28P5	1.6	20	5	1	6
29P5	1	20	5	1	3
30P5	1	20	5	1	0
31P5	0.8	20	5	1	2
32P5	0.8	20	5	1	2
33P5	25	20	5	1	75
34P5	3	20	5	1	9
35P5	2	20	5	1	3
36P5	1	20	5	1	0
37P5	1	20	5	1	1
38P5	0.8	20	5	1	2
39P5	0.6	20	5	1	0
40P5	0.5	20	5	1	0
41P5	60	20	5	1	65
42P5	28	20	5	1	29
43P5	27	20	5	1	13
44P5	5.2	20	5	1	12
45P5	2.6	20	5	1	7
46P5	1	20	5	1	0
47P5	0.8	20	5	1	1
48P5	0.6	20	5	1	0
49P5	28	20	5	1	7
50P5	25.4	20	5	1	35
51P5	12.4	20	5	1	20
52P5	12	20	5	1	9
53P5	7	20	5	1	3
54P5	5.6	20	5	1	4
55P5	5.2	20	5	1	8
56P5	5	20	5	1	10
57P5	25.4	20	5	1	30
58P5	30	20	5	1	80
59P5	10	20	5	1	25
60P5	7	20	5	1	7
61P5	5.6	20	5	1	4
62P5	14.4	20	5	1	0
63P5	5	20	5	1	8
64P5	4	20	5	1	2
65P5	100	20	5	1	123
66P5	66	20	5	1	200
67P5	64	20	5	1	150
68P5	62	20	5	1	20
69P5	56	20	5	1	30
70P5	37.8	20	5	1	65
71P5	31.2	20	5	1	40
72P5	25.2	20	5	1	30
73P5	64	20	5	1	93
74P5	56	20	5	1	200
75P5	25.2	20	5	1	60
76P5	14	20	5	1	35
77P5	10.4	20	5	1	6
78P5	10	20	5	1	30
79P5	8	20	5	1	20
80P5	8	20	5	1	14
81P5	27	20	5	1	108
82P5	10.4	20	5	1	13
83P5	10	20	5	1	7
84P5	7	20	5	1	43
85P5	7	20	5	1	19
86P5	3.6	20	5	1	3
87P5	2.4	20	5	1	3
88P5	1.2	20	5	1	6
89P5	25	20	5	1	46
90P5	12.2	20	5	1	3
91P5	10.4	20	5	1	8
92P5	8	20	5	1	5
93P5	6	20	5	1	7
94P5	4.4	20	5	1	7
95P5	4	20	5	1	0
96P5	3.6	20	5	1	4
1P5	15	20	5	1	35
2P5	9	20	5	1	11
3P5	7.4	20	5	1	12
4P5	4.4	20	5	1	19
5P5	1.4	20	5	1	5
6P5	1.2	20	5	1	4
7P5	1	20	5	1	2
8P5	0.8	20	5	1	2
9P5	31	20	5	1	30
10P5	24	20	5	1	50
11P5	0.8	20	5	1	2
12P5	9	20	5	1	3
13P5	1.2	20	5	1	3
14P5	1.2	20	5	1	1
15P5	1	20	5	1	1
16P5	0.8	20	5	1	18
17P5	1.2	20	5	1	5
18P5	0.6	20	5	1	0
19P5	0.8	20	5	1	0
20P5	0.8	20	5	1	2
21P5	4.4	20	5	1	3
22P5	0.6	20	5	1	0
23P5	1.6	20	5	1	2
24P5	15	20	5	1	2
25P5	17.6	20	5	1	6
26P5	9	20	5	1	18
27P5	8	20	5	1	9
28P5	7	20	5	1	3
29P5	3	20	5	1	1
30P5	2.2	20	5	1	5
31P5	1.2	20	5	1	2
32P5	1.2	20	5	1	2
33P5	1.2	20	5	1	7
34P5	1.2	20	5	1	3
35P5	3	20	5	1	2
36P5	9	20	5	1	13
37P5	0.2	20	5	1	2
38P5	0.2	20	5	1	2
39P5	0.2	20	5	1	0
40P5	0.2	20	5	1	2
41P5	1.4	20	5	1	14
42P5	1	20	5	1	2
43P5	0.8	20	5	1	1
44P5	0.8	20	5	1	2
45P5	0.6	20	5	1	2
46P5	0.6	20	5	1	3
47P5	0.6	20	5	1	0
48P5	0.4	20	5	1	0
49P5	30	20	5	1	85
50P5	23	20	5	1	60
51P5	4	20	5	1	30
52P5	3	20	5	1	6
53P5	1.4	20	5	1	3
54P5	0.6	20	5	1	2
55P5	0.4	20	5	1	1
56P5	0.2	20	5	1	1
57P5	30	20	5	1	180
58P5	17	20	5	1	3
59P5	2.4	20	5	1	2
60P5	2.4	20	5	1	60
61P5	0.6	20	5	1	43
62P5	0.6	20	5	1	2
63P5	0.6	20	5	1	1
64P5	0.6	20	5	1	4
65P5	4.4	20	5	1	3
66P5	30	20	5	1	35
67P5	3.2	20	5	1	3
68P5	3	20	5	1	10
69P5	8.4	20	5	1	110
70P5	2	20	5	1	10
71P5	4	20	5	1	0
72P5	1	20	5	1	7
73P5	4.4	20	5	1	30
74P5	1.4	20	5	1	5
75P5	3.2	20	5	1	16
76P5	2	20	5	1	16
77P5	8.4	20	5	1	10
78P5	5	20	5	1	20
79P5	0.6	20	5	1	14
80P5	1	20	5	1	12
81P5	7.4	20	5	1	8
82P5	12	20	5	1	53
83P5	3	20	5	1	5
84P5	2	20	5	1	2
85P5	2	20	5	1	7
86P5	4.4	20	5	1	30
87P5	1.6	20	5	1	5
88P5	1.2	20	5	1	5
89P5	30	20	5	1	105
90P5	12	20	5	1	20
91P5	4.4	20	5	1	15
92P5	2	20	5	1	1
93P5	2	20	5	1	3
94P5	1.6	20	5	1	21
95P5	1.2	20	5	1	10
96P5	0.6	20	5	1	0
97P5	60	20	5	1	45
98P5	35	20	5	1	22
99P5	30	20	5	1	45
100P5	9.2	20	5	1	30
101P5	5	20	5	1	10
102P5	4.8	20	5	1	30
103P5	4	20	5	1	20
104P5	144	20	5	1	6
105P5	160	20	5	1	37
106P5	100	20	5	1	58
107P5	35	20	5	1	38
108P5	14.2	20	5	1	20
109P5	6.8	20	5	1	15
110P5	5	20	5	1	10
111P5	4.8	20	5	1	10
112P5	3	20	5	1	12
113P5	10.2	20	5	1	35
114P5	4.8	20	5	1	15
115P5	4	20	5	1	12
116P5	4	20	5	1	17
117P5	3	20	5	1	10
118P5	2	20	5	1	12
119P5	1	20	5	1	0
120P5	0.8	20	5	1	1
121P5	30	20	5	1	83
122P5	16	20	5	1	21
123P5	12	20	5	1	7
124P5	6.4	20	5	1	10
125P5	2.6	20	5	1	1
126P5	2	20	5	1	6
127P5	3.4	20	5	1	8
128P5	1.2	20	5	1	2
129P5	40	20	5	1	68
130P5	30	20	5	1	30
131P5	16	20	5	1	8
132P5	12	20	5	1	17
133P5	2.6	20	5	1	1
134P5	2	20	5	1	5
135P5	64	20	5	1	23
136P5	2.8	20	5	1	1
137P5	2.6	20	5	1	0
138P5	2	20	5	1	5
139P5	2	20	5	1	8
140P5	1	20	5	1	1
141P5	0.6	20	5	1	1
142P5	0.6	20	5	1	1
143P5	0.4	20	5	1	0
144P5	0.4	20	5	1	0
145P5	4	20	5	1	6
146P5	0.6	20	5	1	0
147P5	0.6	20	5	1	0
148P5	0.4	20	5	1	0
149P5	0.4	20	5	1	0
150P5	0.4	20	5	1	0
151P5	0.4	20	5	1	0
152P5	0.4	20	5	1	0
1P5	12.4	30	5	1	1
2P5	0.6	30	5	1	0
3P5	1.4	30	5	1	0
4P5	4	30	5	1	0
5P5	0.6	30	5	1	1
6P5	0.6	30	5	1	0
7P5	1	30	5	1	0
8P5	0.8	30	5	1	0
9P5	12	30	5	1	0
10P5	6	30	5	1	0
11P5	2	30	5	1	21
12P5	1.4	30	5	1	4
13P5	1	30	5	1	3
14P5	0.6	30	5	1	0
15P5	0.4	30	5	1	1
16P5	0.4	30	5	1	2
17P5	2.4	30	5	1	10
18P5	2	30	5	1	12
19P5	1	30	5	1	2
20P5	1	30	5	1	7
21P5	0.8	30	5	1	0
22P5	0.8	30	5	1	2
23P5	0.8	30	5	1	0
24P5	0.6	30	5	1	0
25P5	30	30	5	1	33
26P5	1	30	5	1	1
27P5	0.8	30	5	1	2
28P5	0.6	30	5	1	2
29P5	0.6	30	5	1	2
30P5	0.4	30	5	1	2
31P5	0.2	30	5	1	0
32P5	0.2	30	5	1	0
33P5	12	30	5	1	6
34P5	5	30	5	1	7
35P5	4	30	5	1	10
36P5	2.4	30	5	1	12
37P5	2	30	5	1	2
38P5	3.2	30	5	1	2
39P5	1.4	30	5	1	5
40P5	0.4	30	5	1	0
41P5	12	30	5	1	6
42P5	4	30	5	1	33
43P5	3.2	30	5	1	3
44P5	2	30	5	1	3
45P5	1	30	5	1	3
46P5	1.4	30	5	1	5
47P5	1	30	5	1	10
48P5	0.6	30	5	1	1
49P5	2	30	5	1	3
50P5	1	30	5	1	1
51P5	1	30	5	1	4
52P5	0.8	30	5	1	3
53P5	0.8	30	5	1	0
54P5	0.6	30	5	1	0
55P5	0.6	30	5	1	0
56P5	0.6	30	5	1	1
57P5	1.6	30	5	1	5
58P5	1	30	5	1	2
59P5	1	30	5	1	7
60P5	1	30	5	1	0
61P5	0.8	30	5	1	0
62P5	0.6	30	5	1	3
63P5	0.6	30	5	1	1
64P5	0.6	30	5	1	3
65P5	1.2	30	5	1	5
66P5	0.6	30	5	1	2
67P5	0.4	30	5	1	4
68P5	0.6	30	5	1	2
69P5	0.4	30	5	1	0
70P5	1	30	5	1	1
71P5	2	30	5	1	1
72P5	1.4	30	5	1	2
73P5	0.8	30	5	1	2
74P5	0.6	30	5	1	0
75P5	0.6	30	5	1	6
76P5	0.6	30	5	1	0
77P5	0.4	30	5	1	6
78P5	0.4	30	5	1	6
79P5	0.4	30	5	1	2
80P5	1.6	30	5	1	0
81P5	1.6	30	5	1	2
82P5	1	30	5	1	8
83P5	1.2	30	5	1	4
84P5	0.4	30	5	1	0
85P5	0.4	30	5	1	0
86P5	0.6	30	5	1	0
87P5	0.4	30	5	1	1
88P5	0.4	30	5	1	1
89P5	1.2	30	5	1	0
90P5	1	30	5	1	2
91P5	0.4	30	5	1	0
92P5	0.4	30	5	1	3
93P5	0.6	30	5	1	0
94P5	0.6	30	5	1	10
95P5	0.4	30	5	1	1
96P5	1	30	5	1	12
97P5	25	30	5	1	330
98P5	14.4	30	5	1	19
99P5	8	30	5	1	17
100P5	4	30	5	1	1
101P5	2.6	30	5	1	2
102P5	1	30	5	1	1
103P5	0.6	30	5	1	3
104P5	0.2	30	5	1	2
105P5	24	30	5	1	75
106P5	8	30	5	1	2
107P5	5.4	30	5	1	17
108P5	4	30	5	1	2
109P5	1	30	5	1	0
110P5	2.6	30	5	1	2
111P5	0.6	30	5	1	1
112P5	0.2	30	5	1	0
113P5	1	30	5	1	5
114P5	0.8	30	5	1	1
115P5	0.6	30	5	1	1
116P5	0.4	30	5	1	2
117P5	0.4	30	5	1	0
118P5	0.2	30	5	1	1
119P5	0.2	30	5	1	1
120P5	0.2	30	5	1	2
121P5	1	30	5	1	3
122P5	0.4	30	5	1	7
123P5	0.4	30	5	1	0
124P5	0.2	30	5	1	0
125P5	0.2	30	5	1	0
126P5	0.2	30	5	1	0
127P5	0.2	30	5	1	0
128P5	0.2	30	5	1	0
129P5	54.6	30	5	1	15
130P5	37	30	5	1	32
131P5	36	30	5	1	15
132P5	19	30	5	1	40
133P5	14	30	5	1	35
134P5	4.4	30	5	1	7
135P5	4	30	5	1	10
136P5	2.4	30	5	1	3
137P5	55	30	5	1	7
138P5	37	30	5	1	35
139P5	19	30	5	1	27
140P5	14	30	5	1	40
141P5	4.4	30	5	1	3
142P5	4	30	5	1	10
143P5	2.4	30	5	1	6
144P5	2.4	30	5	1	2
145P5	7	30	5	1	28
146P5	6.2	30	5	1	13
147P5	4.4	30	5	1	17
148P5	2.4	30	5	1	4
149P5	2.4	30	5	1	3
150P5	2	30	5	1	1
151P5	2	30	5	1	0
152P5	1.4	30	5	1	3
153P5	2.4	30	5	1	5
154P5	1.4	30	5	1	5
155P5	2	30	5	1	3
156P5	2	30	5	1	3
157P5	1.4	30	5	1	4
158P5	1.4	30	5	1	1
159P5	1	30	5	1	7
160P5	0.8	30	5	1	1
161P5	30	30	5	1	23
162P5	3.2	30	5	1	2
163P5	1.4	30	5	1	5
164P5	1	30	5	1	5
165P5	0.8	30	5	1	2
166P5	0.8	30	5	1	2
167P5	0.8	30	5	1	2
168P5	0.6	30	5	1	0
169P5	16	30	5	1	12
170P5	9	30	5	1	28
171P5	1.2	30	5	1	5
172P5	1	30	5	1	5
173P5	1	30	5	1	6
174P5	0.8	30	5	1	4
175P5	0.6	30	5	1	2
176P5	0.6	30	5	1	3
177P5	3.2	30	5	1	4
178P5	1.4	30	5	1	0
179P5	1.2	30	5	1	3
180P5	1.4	30	5	1	10
181P5	1	30	5	1	22
182P5	0.8	30	5	1	1
183P5	0.6	30	5	1	0
184P5	0.6	30	5	1	1
185P5	3.2	30	5	1	4
186P5	1.4	30	5	1	0
187P5	1.2	30	5	1	3
188P5	1.4	30	5	1	10
189P5	1	30	5	1	18
190P5	0.8	30	5	1	1
191P5	0.6	30	5	1	0
192P5	0.6	30	5	1	1
1P5	18	30	5	1	3
2P5	2	30	5	1	3
3P5	2	30	5	1	25
4P5	1	30	5	1	1
5P5	0.8	30	5	1	2
6P5	0.8	30	5	1	0
7P5	0.6	30	5	1	1
8P5	0.6	30	5	1	1
9P5	18	30	5	1	5
10P5	6.4	30	5	1	5
11P5	2.6	30	5	1	0
12P5	2	30	5	1	8
13P5	1	30	5	1	0
14P5	0.6	30	5	1	3
15P5	0.4	30	5	1	21
16P5	0.4	30	5	1	10
17P5	13.4	30	5	1	40
18P5	6	30	5	1	20
19P5	2.6	30	5	1	3
20P5	1.6	30	5	1	0
21P5	1.2	30	5	1	1
22P5	1.2	30	5	1	1
23P5	1	30	5	1	5
24P5	1	30	5	1	2
25P5	13.4	30	5	1	40
26P5	2	30	5	1	5
27P5	2	30	5	1	7
28P5	1.6	30	5	1	6
29P5	1	30	5	1	0
30P5	1	30	5	1	3
31P5	0.8	30	5	1	1
32P5	0.8	30	5	1	2
33P5	25	30	5	1	102
34P5	3	30	5	1	3
35P5	2	30	5	1	4
36P5	1	30	5	1	1
37P5	1	30	5	1	1
38P5	0.8	30	5	1	3
39P5	0.6	30	5	1	1
40P5	0.5	30	5	1	0
41P5	60	30	5	1	90
42P5	28	30	5	1	57
43P5	27	30	5	1	30
44P5	5.2	30	5	1	6
45P5	2.6	30	5	1	10
46P5	1	30	5	1	0
47P5	0.8	30	5	1	1
48P5	0.6	30	5	1	0
49P5	28	30	5	1	17
50P5	25.4	30	5	1	41
51P5	12.4	30	5	1	15
52P5	12	30	5	1	13
53P5	7	30	5	1	3
54P5	5.6	30	5	1	5
55P5	5.2	30	5	1	8
56P5	5	30	5	1	10
57P5	25.4	30	5	1	35
58P5	30	30	5	1	55
59P5	10	30	5	1	30
60P5	7	30	5	1	10
61P5	5.6	30	5	1	5
62P5	14.4	30	5	1	1
63P5	5	30	5	1	8
64P5	4	30	5	1	1
65P5	100	30	5	1	237
66P5	66	30	5	1	187
67P5	64	30	5	1	150
68P5	62	30	5	1	18
69P5	56	30	5	1	43
70P5	37.8	30	5	1	108
71P5	31.2	30	5	1	53
72P5	25.2	30	5	1	105
73P5	64	30	5	1	90
74P5	56	30	5	1	180
75P5	25.2	30	5	1	57
76P5	14	30	5	1	50
77P5	10.4	30	5	1	10
78P5	10	30	5	1	70
79P5	8	30	5	1	30
80P5	8	30	5	1	10
81P5	27	30	5	1	122
82P5	10.4	30	5	1	5
83P5	10	30	5	1	4
84P5	7	30	5	1	42
85P5	7	30	5	1	15
86P5	3.6	30	5	1	5
87P5	2.4	30	5	1	15
88P5	1.2	30	5	1	10
89P5	25	30	5	1	70
90P5	12.2	30	5	1	4
91P5	10.4	30	5	1	17
92P5	8	30	5	1	5
93P5	6	30	5	1	22
94P5	4.4	30	5	1	15
95P5	4	30	5	1	0
96P5	3.6	30	5	1	7
1P5	15	30	5	1	28
2P5	9	30	5	1	17
3P5	7.4	30	5	1	10
4P5	4.4	30	5	1	5
5P5	1.4	30	5	1	0
6P5	1.2	30	5	1	6
7P5	1	30	5	1	3
8P5	0.8	30	5	1	1
9P5	31	30	5	1	40
10P5	24	30	5	1	53
11P5	0.8	30	5	1	2
12P5	9	30	5	1	8
13P5	1.2	30	5	1	3
14P5	1.2	30	5	1	1
15P5	1	30	5	1	2
16P5	0.8	30	5	1	25
17P5	1.2	30	5	1	2
18P5	0.6	30	5	1	1
19P5	0.8	30	5	1	0
20P5	0.8	30	5	1	1
21P5	4.4	30	5	1	0
22P5	0.6	30	5	1	0
23P5	1.6	30	5	1	2
24P5	15	30	5	1	1
25P5	17.6	30	5	1	10
26P5	9	30	5	1	18
27P5	8	30	5	1	15
28P5	7	30	5	1	5
29P5	3	30	5	1	2
30P5	2.2	30	5	1	3
31P5	1.2	30	5	1	5
32P5	1.2	30	5	1	5
33P5	1.2	30	5	1	4
34P5	1.2	30	5	1	0
35P5	3	30	5	1	4
36P5	9	30	5	1	11
37P5	0.2	30	5	1	1
38P5	0.2	30	5	1	4
39P5	0.2	30	5	1	0
40P5	0.2	30	5	1	0
41P5	1.4	30	5	1	20
42P5	1	30	5	1	3
43P5	0.8	30	5	1	3
44P5	0.8	30	5	1	3
45P5	0.6	30	5	1	5
46P5	0.6	30	5	1	6
47P5	0.6	30	5	1	0
48P5	0.4	30	5	1	2
49P5	30	30	5	1	110
50P5	23	30	5	1	60
51P5	4	30	5	1	65
52P5	3	30	5	1	10
53P5	1.4	30	5	1	5
54P5	0.6	30	5	1	3
55P5	0.4	30	5	1	2
56P5	0.2	30	5	1	3
57P5	30	30	5	1	150
58P5	17	30	5	1	3
59P5	2.4	30	5	1	2
60P5	2.4	30	5	1	120
61P5	0.6	30	5	1	40
62P5	0.6	30	5	1	5
63P5	0.6	30	5	1	5
64P5	0.6	30	5	1	3
65P5	4.4	30	5	1	13
66P5	30	30	5	1	43
67P5	3.2	30	5	1	2
68P5	3	30	5	1	20
69P5	8.4	30	5	1	80
70P5	2	30	5	1	23
71P5	4	30	5	1	10
72P5	1	30	5	1	8
73P5	4.4	30	5	1	50
74P5	1.4	30	5	1	7
75P5	3.2	30	5	1	16
76P5	2	30	5	1	30
77P5	8.4	30	5	1	50
78P5	5	30	5	1	30
79P5	0.6	30	5	1	35
80P5	1	30	5	1	20
81P5	7.4	30	5	1	22
82P5	12	30	5	1	60
83P5	3	30	5	1	7
84P5	2	30	5	1	2
85P5	2	30	5	1	10
86P5	4.4	30	5	1	40
87P5	1.6	30	5	1	35
88P5	1.2	30	5	1	7
89P5	30	30	5	1	135
90P5	12	30	5	1	55
91P5	4.4	30	5	1	12
92P5	2	30	5	1	2
93P5	2	30	5	1	8
94P5	1.6	30	5	1	35
95P5	1.2	30	5	1	5
96P5	0.6	30	5	1	0
97P5	60	30	5	1	35
98P5	35	30	5	1	28
99P5	30	30	5	1	105
100P5	9.2	30	5	1	30
101P5	5	30	5	1	10
102P5	4.8	30	5	1	53
103P5	4	30	5	1	32
104P5	144	30	5	1	6
105P5	160	30	5	1	36
106P5	100	30	5	1	95
107P5	35	30	5	1	78
108P5	14.2	30	5	1	30
109P5	6.8	30	5	1	18
110P5	5	30	5	1	10
111P5	4.8	30	5	1	13
112P5	3	30	5	1	12
113P5	10.2	30	5	1	35
114P5	4.8	30	5	1	15
115P5	4	30	5	1	35
116P5	4	30	5	1	37
117P5	3	30	5	1	17
118P5	2	30	5	1	12
119P5	1	30	5	1	3
120P5	0.8	30	5	1	5
121P5	30	30	5	1	85
122P5	16	30	5	1	30
123P5	12	30	5	1	13
124P5	6.4	30	5	1	17
125P5	2.6	30	5	1	3
126P5	2	30	5	1	8
127P5	3.4	30	5	1	8
128P5	1.2	30	5	1	1
129P5	40	30	5	1	88
130P5	30	30	5	1	55
131P5	16	30	5	1	16
132P5	12	30	5	1	17
133P5	2.6	30	5	1	2
134P5	2	30	5	1	7
135P5	64	30	5	1	25
136P5	2.8	30	5	1	2
137P5	2.6	30	5	1	1
138P5	2	30	5	1	3
139P5	2	30	5	1	30
140P5	1	30	5	1	1
141P5	0.6	30	5	1	2
142P5	0.6	30	5	1	0
143P5	0.4	30	5	1	0
144P5	0.4	30	5	1	0
145P5	4	30	5	1	3
146P5	0.6	30	5	1	1
147P5	0.6	30	5	1	1
148P5	0.4	30	5	1	1
149P5	0.4	30	5	1	0
150P5	0.4	30	5	1	0
151P5	0.4	30	5	1	0
152P5	0.4	30	5	1	1
1P5	12.4	10	5	2	13
2P5	0.6	10	5	2	0
3P5	1.4	10	5	2	0
4P5	4	10	5	2	5
5P5	0.6	10	5	2	0
6P5	0.6	10	5	2	10
7P5	1	10	5	2	4
8P5	0.8	10	5	2	0
9P5	12	10	5	2	4
10P5	6	10	5	2	0
11P5	2	10	5	2	3
12P5	1.4	10	5	2	2
13P5	1	10	5	2	0
14P5	0.6	10	5	2	0
15P5	0.4	10	5	2	0
16P5	0.4	10	5	2	1
17P5	2.4	10	5	2	4
18P5	2	10	5	2	5
19P5	1	10	5	2	7
20P5	1	10	5	2	1
21P5	0.8	10	5	2	0
22P5	0.8	10	5	2	1
23P5	0.8	10	5	2	0
24P5	0.6	10	5	2	2
25P5	30	10	5	2	6
26P5	1	10	5	2	0
27P5	0.8	10	5	2	0
28P5	0.6	10	5	2	0
29P5	0.6	10	5	2	0
30P5	0.4	10	5	2	0
31P5	0.2	10	5	2	0
32P5	0.2	10	5	2	1
33P5	12	10	5	2	2
34P5	5	10	5	2	5
35P5	4	10	5	2	1
36P5	2.4	10	5	2	0
37P5	2	10	5	2	0
38P5	3.2	10	5	2	0
39P5	1.4	10	5	2	0
40P5	0.4	10	5	2	0
41P5	12	10	5	2	0
42P5	4	10	5	2	0
43P5	3.2	10	5	2	0
44P5	2	10	5	2	4
45P5	1	10	5	2	2
46P5	1.4	10	5	2	0
47P5	1	10	5	2	3
48P5	0.6	10	5	2	0
49P5	2	10	5	2	0
50P5	1	10	5	2	0
51P5	1	10	5	2	8
52P5	0.8	10	5	2	0
53P5	0.8	10	5	2	0
54P5	0.6	10	5	2	1
55P5	0.6	10	5	2	1
56P5	0.6	10	5	2	2
57P5	1.6	10	5	2	0
58P5	1	10	5	2	0
59P5	1	10	5	2	0
60P5	1	10	5	2	0
61P5	0.8	10	5	2	2
62P5	0.6	10	5	2	0
63P5	0.6	10	5	2	0
64P5	0.6	10	5	2	0
65P5	1.2	10	5	2	0
66P5	0.6	10	5	2	0
67P5	0.4	10	5	2	1
68P5	0.6	10	5	2	0
69P5	0.4	10	5	2	0
70P5	1	10	5	2	0
71P5	2	10	5	2	0
72P5	1.4	10	5	2	0
73P5	0.8	10	5	2	0
74P5	0.6	10	5	2	0
75P5	0.6	10	5	2	0
76P5	0.6	10	5	2	0
77P5	0.4	10	5	2	0
78P5	0.4	10	5	2	0
79P5	0.4	10	5	2	0
80P5	1.6	10	5	2	0
81P5	1.6	10	5	2	0
82P5	1	10	5	2	0
83P5	1.2	10	5	2	2
84P5	0.4	10	5	2	0
85P5	0.4	10	5	2	0
86P5	0.6	10	5	2	0
87P5	0.4	10	5	2	1
88P5	0.4	10	5	2	2
89P5	1.2	10	5	2	1
90P5	1	10	5	2	0
91P5	0.4	10	5	2	0
92P5	0.4	10	5	2	0
93P5	0.6	10	5	2	0
94P5	0.6	10	5	2	1
95P5	0.4	10	5	2	0
96P5	1	10	5	2	1
97P5	25	10	5	2	30
98P5	14.4	10	5	2	2
99P5	8	10	5	2	0
100P5	4	10	5	2	2
101P5	2.6	10	5	2	1
102P5	1	10	5	2	1
103P5	0.6	10	5	2	0
104P5	0.2	10	5	2	0
105P5	24	10	5	2	2
106P5	8	10	5	2	1
107P5	5.4	10	5	2	1
108P5	4	10	5	2	0
109P5	1	10	5	2	0
110P5	2.6	10	5	2	4
111P5	0.6	10	5	2	3
112P5	0.2	10	5	2	0
113P5	1	10	5	2	1
114P5	0.8	10	5	2	0
115P5	0.6	10	5	2	0
116P5	0.4	10	5	2	0
117P5	0.4	10	5	2	0
118P5	0.2	10	5	2	0
119P5	0.2	10	5	2	0
120P5	0.2	10	5	2	0
121P5	1	10	5	2	2
122P5	0.4	10	5	2	3
123P5	0.4	10	5	2	0
124P5	0.2	10	5	2	0
125P5	0.2	10	5	2	1
126P5	0.2	10	5	2	0
127P5	0.2	10	5	2	0
128P5	0.2	10	5	2	0
129P5	54.6	10	5	2	6
130P5	37	10	5	2	6
131P5	36	10	5	2	10
132P5	19	10	5	2	38
133P5	14	10	5	2	5
134P5	4.4	10	5	2	0
135P5	4	10	5	2	1
136P5	2.4	10	5	2	1
137P5	55	10	5	2	5
138P5	37	10	5	2	5
139P5	19	10	5	2	16
140P5	14	10	5	2	4
141P5	4.4	10	5	2	2
142P5	4	10	5	2	3
143P5	2.4	10	5	2	0
144P5	2.4	10	5	2	3
145P5	7	10	5	2	13
146P5	6.2	10	5	2	3
147P5	4.4	10	5	2	9
148P5	2.4	10	5	2	2
149P5	2.4	10	5	2	2
150P5	2	10	5	2	2
151P5	2	10	5	2	2
152P5	1.4	10	5	2	0
153P5	2.4	10	5	2	2
154P5	1.4	10	5	2	2
155P5	2	10	5	2	0
156P5	2	10	5	2	1
157P5	1.4	10	5	2	1
158P5	1.4	10	5	2	0
159P5	1	10	5	2	10
160P5	0.8	10	5	2	3
161P5	30	10	5	2	6
162P5	3.2	10	5	2	2
163P5	1.4	10	5	2	2
164P5	1	10	5	2	3
165P5	0.8	10	5	2	0
166P5	0.8	10	5	2	3
167P5	0.8	10	5	2	1
168P5	0.6	10	5	2	0
169P5	16	10	5	2	5
170P5	9	10	5	2	6
171P5	1.2	10	5	2	4
172P5	1	10	5	2	5
173P5	1	10	5	2	6
174P5	0.8	10	5	2	3
175P5	0.6	10	5	2	0
176P5	0.6	10	5	2	1
177P5	3.2	10	5	2	2
178P5	1.4	10	5	2	0
179P5	1.2	10	5	2	1
180P5	1.4	10	5	2
181P5	1	10	5	2	15
182P5	0.8	10	5	2	1
183P5	0.6	10	5	2	0
184P5	0.6	10	5	2	0
185P5	3.2	10	5	2	2
186P5	1.4	10	5	2	0
187P5	1.2	10	5	2	1
188P5	1.4	10	5	2	3
189P5	1	10	5	2	10
190P5	0.8	10	5	2	1
191P5	0.6	10	5	2	0
192P5	0.6	10	5	2	1
1P5	18	10	5	2	2
2P5	2	10	5	2	1
3P5	2	10	5	2	3
4P5	1	10	5	2	0
5P5	0.8	10	5	2	0
6P5	0.8	10	5	2	1
7P5	0.6	10	5	2	2
8P5	0.6	10	5	2	0
9P5	18	10	5	2	1
10P5	6.4	10	5	2	3
11P5	2.6	10	5	2	1
12P5	2	10	5	2	3
13P5	1	10	5	2	0
14P5	0.6	10	5	2	2
15P5	0.4	10	5	2	7
16P5	0.4	10	5	2	1
17P5	13.4	10	5	2	11
18P5	6	10	5	2	11
19P5	2.6	10	5	2	0
20P5	1.6	10	5	2	0
21P5	1.2	10	5	2	0
22P5	1.2	10	5	2	0
23P5	1	10	5	2	0
24P5	1	10	5	2	0
25P5	13.4	10	5	2	5
26P5	2	10	5	2	1
27P5	2	10	5	2	1
28P5	1.6	10	5	2	1
29P5	1	10	5	2	0
30P5	1	10	5	2	2
31P5	0.8	10	5	2	0
32P5	0.8	10	5	2	0
33P5	25	10	5	2	6
34P5	3	10	5	2	2
35P5	2	10	5	2	1
36P5	1	10	5	2	0
37P5	1	10	5	2	0
38P5	0.8	10	5	2	2
39P5	0.6	10	5	2	0
40P5	0.5	10	5	2	0
41P5	60	10	5	2	11
42P5	28	10	5	2	5
43P5	27	10	5	2	11
44P5	5.2	10	5	2	6
45P5	2.6	10	5	2	1
46P5	1	10	5	2	0
47P5	0.8	10	5	2	0
48P5	0.6	10	5	2	0
49P5	28	10	5	2	11
50P5	25.4	10	5	2	5
51P5	12.4	10	5	2	2
52P5	12	10	5	2	25
53P5	7	10	5	2	2
54P5	5.6	10	5	2	2
55P5	5.2	10	5	2	4
56P5	5	10	5	2	9
57P5	25.4	10	5	2	5
58P5	30	10	5	2	14
59P5	10	10	5	2	11
60P5	7	10	5	2	1
61P5	5.6	10	5	2	1
62P5	14.4	10	5	2	4
63P5	5	10	5	2	13
64P5	4	10	5	2	2
65P5	100	10	5	2	53
66P5	66	10	5	2	12
67P5	64	10	5	2	8
68P5	62	10	5	2	4
69P5	56	10	5	2	41
70P5	37.8	10	5	2	0
71P5	31.2	10	5	2	20
72P5	25.2	10	5	2	5
73P5	64	10	5	2	232
74P5	56	10	5	2	38
75P5	25.2	10	5	2	10
76P5	14	10	5	2	6
77P5	10.4	10	5	2	0
78P5	10	10	5	2	3
79P5	8	10	5	2	6
80P5	8	10	5	2	3
81P5	27	10	5	2	15
82P5	10.4	10	5	2	3
83P5	10	10	5	2	6
84P5	7	10	5	2	2
85P5	7	10	5	2	2
86P5	3.6	10	5	2	0
87P5	2.4	10	5	2	2
88P5	1.2	10	5	2	0
89P5	25	10	5	2	4
90P5	12.2	10	5	2	1
91P5	10.4	10	5	2	0
92P5	8	10	5	2	1
93P5	6	10	5	2	8
94P5	4.4	10	5	2	0
95P5	4	10	5	2	0
96P5	3.6	10	5	2	0
1P5	15	10	5	2	4
2P5	9	10	5	2	2
3P5	7.4	10	5	2	1
4P5	4.4	10	5	2	2
5P5	1.4	10	5	2	0
6P5	1.2	10	5	2	1
7P5	1	10	5	2	0
8P5	0.8	10	5	2	0
9P5	31	10	5	2	7
10P5	24	10	5	2	0
11P5	0.8	10	5	2	0
12P5	9	10	5	2	1
13P5	1.2	10	5	2	0
14P5	1.2	10	5	2	0
15P5	1	10	5	2	0
16P5	0.8	10	5	2	0
17P5	1.2	10	5	2	3
18P5	0.6	10	5	2	0
19P5	0.8	10	5	2	1
20P5	0.8	10	5	2	4
21P5	4.4	10	5	2	1
22P5	0.6	10	5	2	1
23P5	1.6	10	5	2	7
24P5	15	10	5	2	5
25P5	17.6	10	5	2	4
26P5	9	10	5	2	10
27P5	8	10	5	2	2
28P5	7	10	5	2	1
29P5	3	10	5	2	1
30P5	2.2	10	5	2	0
31P5	1.2	10	5	2	0
32P5	1.2	10	5	2	0
33P5	1.2	10	5	2	2
34P5	1.2	10	5	2	0
35P5	3	10	5	2	0
36P5	9	10	5	2	4
37P5	0.2	10	5	2	0
38P5	0.2	10	5	2	0
39P5	0.2	10	5	2	0
40P5	0.2	10	5	2	0
41P5	1.4	10	5	2	5
42P5	1	10	5	2	2
43P5	0.8	10	5	2	1
44P5	0.8	10	5	2	0
45P5	0.6	10	5	2	0
46P5	0.6	10	5	2	1
47P5	0.6	10	5	2	1
48P5	0.4	10	5	2	1
49P5	30	10	5	2	50
50P5	23	10	5	2	18
51P5	4	10	5	2	28
52P5	3	10	5	2	6
53P5	1.4	10	5	2	0
54P5	0.6	10	5	2	0
55P5	0.4	10	5	2	0
56P5	0.2	10	5	2	1
57P5	30	10	5	2	14
58P5	17	10	5	2	40
59P5	2.4	10	5	2	0
60P5	2.4	10	5	2	5
61P5	0.6	10	5	2	10
62P5	0.6	10	5	2	0
63P5	0.6	10	5	2	1
64P5	0.6	10	5	2	2
65P5	4.4	10	5	2	1
66P5	30	10	5	2	9
67P5	3.2	10	5	2	0
68P5	3	10	5	2	0
69P5	8.4	10	5	2	0
70P5	2	10	5	2	13
71P5	4	10	5	2	1
72P5	1	10	5	2	1
73P5	4.4	10	5	2	40
74P5	1.4	10	5	2	2
75P5	3.2	10	5	2	5
76P5	2	10	5	2	8
77P5	8.4	10	5	2	12
78P5	5	10	5	2	11
79P5	0.6	10	5	2	10
80P5	1	10	5	2	1
81P5	7.4	10	5	2	5
82P5	12	10	5	2	2
83P5	3	10	5	2	0
84P5	2	10	5	2	0
85P5	2	10	5	2	1
86P5	4.4	10	5	2	1
87P5	1.6	10	5	2	3
88P5	1.2	10	5	2	0
89P5	30	10	5	2	2
90P5	12	10	5	2	1
91P5	4.4	10	5	2	1
92P5	2	10	5	2	0
93P5	2	10	5	2	2
94P5	1.6	10	5	2	4
95P5	1.2	10	5	2	1
96P5	0.6	10	5	2	0
97P5	60	10	5	2	8
98P5	35	10	5	2	5
99P5	30	10	5	2	10
100P5	9.2	10	5	2	1
101P5	5	10	5	2	0
102P5	4.8	10	5	2	3
103P5	4	10	5	2	17
104P5	144	10	5	2	2
105P5	160	10	5	2	24
106P5	100	10	5	2	2
107P5	35	10	5	2	11
108P5	14.2	10	5	2	8
109P5	6.8	10	5	2	2
110P5	5	10	5	2	3
111P5	4.8	10	5	2	1
112P5	3	10	5	2	0
113P5	10.2	10	5	2	12
114P5	4.8	10	5	2	2
115P5	4	10	5	2	3
116P5	4	10	5	2	20
117P5	3	10	5	2	1
118P5	2	10	5	2	4
119P5	1	10	5	2	0
120P5	0.8	10	5	2	0
121P5	30	10	5	2	14
122P5	16	10	5	2	6
123P5	12	10	5	2	1
124P5	6.4	10	5	2	1
125P5	2.6	10	5	2	2
126P5	2	10	5	2	0
127P5	3.4	10	5	2	5
128P5	1.2	10	5	2	2
129P5	40	10	5	2	40
130P5	30	10	5	2	17
131P5	16	10	5	2	1
132P5	12	10	5	2	2
133P5	2.6	10	5	2	1
134P5	2	10	5	2	2
135P5	64	10	5	2	4
136P5	2.8	10	5	2	1
137P5	2.6	10	5	2	4
138P5	2	10	5	2	1
139P5	2	10	5	2	6
140P5	1	10	5	2	0
141P5	0.6	10	5	2	0
142P5	0.6	10	5	2	1
143P5	0.4	10	5	2	0
144P5	0.4	10	5	2	0
145P5	4	10	5	2	5
146P5	0.6	10	5	2	3
147P5	0.6	10	5	2	0
148P5	0.4	10	5	2	0
149P5	0.4	10	5	2	0
150P5	0.4	10	5	2	0
151P5	0.4	10	5	2	0
152P5	0.4	10	5	2	2
1P5	12.4	20	5	2	10
2P5	0.6	20	5	2	2
3P5	1.4	20	5	2	1
4P5	4	20	5	2	5
5P5	0.6	20	5	2	1
6P5	0.6	20	5	2	19
7P5	1	20	5	2	12
8P5	0.8	20	5	2	0
9P5	12	20	5	2	12
10P5	6	20	5	2	1
11P5	2	20	5	2	5
12P5	1.4	20	5	2	11
13P5	1	20	5	2	1
14P5	0.6	20	5	2	3
15P5	0.4	20	5	2	2
16P5	0.4	20	5	2	1
17P5	2.4	20	5	2	18
18P5	2	20	5	2	7
19P5	1	20	5	2	25
20P5	1	20	5	2	0
21P5	0.8	20	5	2	1
22P5	0.8	20	5	2	0
23P5	0.8	20	5	2	0
24P5	0.6	20	5	2	2
25P5	30	20	5	2	8
26P5	1	20	5	2	3
27P5	0.8	20	5	2	1
28P5	0.6	20	5	2	0
29P5	0.6	20	5	2	0
30P5	0.4	20	5	2	0
31P5	0.2	20	5	2	0
32P5	0.2	20	5	2	0
33P5	12	20	5	2	4
34P5	5	20	5	2	16
35P5	4	20	5	2	1
36P5	2.4	20	5	2	1
37P5	2	20	5	2	0
38P5	3.2	20	5	2	0
39P5	1.4	20	5	2	3
40P5	0.4	20	5	2	0
41P5	12	20	5	2	1
42P5	4	20	5	2	4
43P5	3.2	20	5	2	0
44P5	2	20	5	2	4
45P5	1	20	5	2	0
46P5	1.4	20	5	2	5
47P5	1	20	5	2	11
48P5	0.6	20	5	2	0
49P5	2	20	5	2	1
50P5	1	20	5	2	0
51P5	1	20	5	2	2
52P5	0.8	20	5	2	1
53P5	0.8	20	5	2	0
54P5	0.6	20	5	2	1
55P5	0.6	20	5	2	1
56P5	0.6	20	5	2	0
57P5	1.6	20	5	2	0
58P5	1	20	5	2	0
59P5	1	20	5	2	0
60P5	1	20	5	2	0
61P5	0.8	20	5	2	0
62P5	0.6	20	5	2	0
63P5	0.6	20	5	2	0
64P5	0.6	20	5	2	1
65P5	1.2	20	5	2	15
66P5	0.6	20	5	2	0
67P5	0.4	20	5	2	0
68P5	0.6	20	5	2	1
69P5	0.4	20	5	2	0
70P5	1	20	5	2	0
71P5	2	20	5	2	0
72P5	1.4	20	5	2	0
73P5	0.8	20	5	2	0
74P5	0.6	20	5	2	0
75P5	0.6	20	5	2	0
76P5	0.6	20	5	2	0
77P5	0.4	20	5	2	0
78P5	0.4	20	5	2	0
79P5	0.4	20	5	2	0
80P5	1.6	20	5	2	0
81P5	1.6	20	5	2	0
82P5	1	20	5	2	3
83P5	1.2	20	5	2	3
84P5	0.4	20	5	2	0
85P5	0.4	20	5	2	0
86P5	0.6	20	5	2	0
87P5	0.4	20	5	2	1
88P5	0.4	20	5	2	2
89P5	1.2	20	5	2	0
90P5	1	20	5	2	1
91P5	0.4	20	5	2	0
92P5	0.4	20	5	2	0
93P5	0.6	20	5	2	0
94P5	0.6	20	5	2	4
95P5	0.4	20	5	2	0
96P5	1	20	5	2	4
97P5	25	20	5	2	230
98P5	14.4	20	5	2	3
99P5	8	20	5	2	0
100P5	4	20	5	2	2
101P5	2.6	20	5	2	5
102P5	1	20	5	2	0
103P5	0.6	20	5	2	3
104P5	0.2	20	5	2	0
105P5	24	20	5	2	36
106P5	8	20	5	2	1
107P5	5.4	20	5	2	3
108P5	4	20	5	2	0
109P5	1	20	5	2	0
110P5	2.6	20	5	2	2
111P5	0.6	20	5	2	0
112P5	0.2	20	5	2	0
113P5	1	20	5	2	0
114P5	0.8	20	5	2	0
115P5	0.6	20	5	2	0
116P5	0.4	20	5	2	0
117P5	0.4	20	5	2	0
118P5	0.2	20	5	2	0
119P5	0.2	20	5	2	0
120P5	0.2	20	5	2	0
121P5	1	20	5	2	2
122P5	0.4	20	5	2	3
123P5	0.4	20	5	2	0
124P5	0.2	20	5	2	0
125P5	0.2	20	5	2	1
126P5	0.2	20	5	2	1
127P5	0.2	20	5	2	0
128P5	0.2	20	5	2	0
129P5	54.6	20	5	2	11
130P5	37	20	5	2	12
131P5	36	20	5	2	14
132P5	19	20	5	2	56
133P5	14	20	5	2	11
134P5	4.4	20	5	2	2
135P5	4	20	5	2	3
136P5	2.4	20	5	2	3
137P5	55	20	5	2	28
138P5	37	20	5	2	6
139P5	19	20	5	2	35
140P5	14	20	5	2	17
141P5	4.4	20	5	2	5
142P5	4	20	5	2	5
143P5	2.4	20	5	2	1
144P5	2.4	20	5	2	0
145P5	7	20	5	2	8
146P5	6.2	20	5	2	15
147P5	4.4	20	5	2	8
148P5	2.4	20	5	2	0
149P5	2.4	20	5	2	5
150P5	2	20	5	2	4
151P5	2	20	5	2	5
152P5	1.4	20	5	2	0
153P5	2.4	20	5	2	2
154P5	1.4	20	5	2	5
155P5	2	20	5	2	1
156P5	2	20	5	2	1
157P5	1.4	20	5	2	2
158P5	1.4	20	5	2	1
159P5	1	20	5	2	15
160P5	0.8	20	5	2	2
161P5	30	20	5	2	6
162P5	3.2	20	5	2	2
163P5	1.4	20	5	2	1
164P5	1	20	5	2	10
165P5	0.8	20	5	2	0
166P5	0.8	20	5	2	6
167P5	0.8	20	5	2	3
168P5	0.6	20	5	2	1
169P5	16	20	5	2	8
170P5	9	20	5	2	10
171P5	1.2	20	5	2	7
172P5	1	20	5	2	3
173P5	1	20	5	2	3
174P5	0.8	20	5	2	1
175P5	0.6	20	5	2	1
176P5	0.6	20	5	2	2
177P5	3.2	20	5	2	4
178P5	1.4	20	5	2	0
179P5	1.2	20	5	2	3
180P5	1.4	20	5	2
181P5	1	20	5	2	10
182P5	0.8	20	5	2	1
183P5	0.6	20	5	2	1
184P5	0.6	20	5	2	0
185P5	3.2	20	5	2	3
186P5	1.4	20	5	2	0
187P5	1.2	20	5	2	4
188P5	1.4	20	5	2	1
189P5	1	20	5	2	7
190P5	0.8	20	5	2	1
191P5	0.6	20	5	2	1
192P5	0.6	20	5	2	0
1P5	18	20	5	2	2
2P5	2	20	5	2	2
3P5	2	20	5	2	8
4P5	1	20	5	2	1
5P5	0.8	20	5	2	0
6P5	0.8	20	5	2	2
7P5	0.6	20	5	2	8
8P5	0.6	20	5	2	2
9P5	18	20	5	2	1
10P5	6.4	20	5	2	2
11P5	2.6	20	5	2	1
12P5	2	20	5	2	2
13P5	1	20	5	2	0
14P5	0.6	20	5	2	5
15P5	0.4	20	5	2	9
16P5	0.4	20	5	2	3
17P5	13.4	20	5	2	4
18P5	6	20	5	2	18
19P5	2.6	20	5	2	2
20P5	1.6	20	5	2	1
21P5	1.2	20	5	2	0
22P5	1.2	20	5	2	1
23P5	1	20	5	2	1
24P5	1	20	5	2	0
25P5	13.4	20	5	2	6
26P5	2	20	5	2	2
27P5	2	20	5	2	4
28P5	1.6	20	5	2	1
29P5	1	20	5	2	1
30P5	1	20	5	2	1
31P5	0.8	20	5	2	0
32P5	0.8	20	5	2	0
33P5	25	20	5	2	12
34P5	3	20	5	2	1
35P5	2	20	5	2	1
36P5	1	20	5	2	0
37P5	1	20	5	2	0
38P5	0.8	20	5	2	2
39P5	0.6	20	5	2	2
40P5	0.5	20	5	2	0
41P5	60	20	5	2	18
42P5	28	20	5	2	18
43P5	27	20	5	2	23
44P5	5.2	20	5	2	7
45P5	2.6	20	5	2	8
46P5	1	20	5	2	2
47P5	0.8	20	5	2	0
[truncated: 2,951 more rows]
